# Supplementary material for: Prediction of Respiratory Irritation and Respiratory Sensitization of Chemicals Using Structural Alerts and Machine Learning Modeling
Source: Toxics. 2025 Mar 25;13(4):243. doi: 10.3390/toxics13040243 (PMC12030883; doi:10.3390/toxics13040243)
Supplement: Supplementary file 1 [file toxics-13-00243-s001.zip]

Archive with 9 entries (8 files):
- Table S2.xls
- __MACOSX/
- __MACOSX/._Table S2.xls
- Table S1.xls
- __MACOSX/._Table S1.xls
- Table S4.xlsx
- __MACOSX/._Table S4.xlsx
- Table S3.xlsx
- __MACOSX/._Table S3.xlsx
