# Supplementary material for: Prediction of Respiratory Irritation and Respiratory Sensitization of Chemicals Using Structural Alerts and Machine Learning Modeling
Source: Toxics. 2025 Mar 25;13(4):243. doi: 10.3390/toxics13040243 (PMC12030883; doi:10.3390/toxics13040243)
Supplement: Supplementary file 1 [file toxics-13-00243-s001.zip › Table S2.xls]

## Sheet: Legends
	OCHEM models report for Respiratory Sensitization
Worksheet	Legend
cv-tr-auc	AUC of cross validation on training set
cv-tr-accuracy	Accuracy of cross validation on training set
cv-tr-balancedAccuracy	Balanced accuracy of cross validation on training set
cv-val0-auc	AUC of cross validation on test set
cv-val0-accuracy	Accuracy of cross validation on test set
cv-val0-balancedAccuracy	Balanced accuracy of cross validation on test set
no-validation-tr-auc	AUC of consensus models on training set
no-validation-tr-accuracy	Accuracy of consensus models on training set
no-validation-tr-balancedAccuracy	Accuracy of consensus models on training set
no-validation-val0-auc	AUC of consensus models on test set
no-validation-val0-accuracy	Accuracy of consensus models on test set
no-validation-val0-balancedAccuracy	Balanced accuracy of consensus models on test set

## Sheet: cv-tr-auc
Respiratory_Sensitization_training
	FSMLR	ASNN	XGBOOST	RFR	Represent.
ALogPS, OEstate	0.88
CDK23 (cons,topol,geom,elect,hybr) 3D:rdkit3d	0.87	0.9	0.89	0.92
Dragon7 (3D blocks: 1-30) 3D:rdkit3d	0.87
Fragmentor (length: 2-4)	0.86	0.89	0.88	0.91
InductiveDescriptors 3D:rdkit3d	0.71
JPlogP	0.86
MOLD2	0.86	0.91	0.84	0.9
MORDRED (3D) 3D:rdkit3d	0.83
RDKIT (3D blocks: 1-11 15-16) 3D:rdkit3d	0.91	0.92	0.87	0.91
RDKIT (ECFP4)	0.83
CNF2 (F) (3D) 10/10					0.91
KGCNN AttFP					0.89
KGCNN ChemProp					0.91
TRANSNNI (F) 10/10					0.91

## Sheet: cv-tr-accuracy
Respiratory_Sensitization_training			(%)
	FSMLR	ASNN	XGBOOST	RFR	Represent.
ALogPS, OEstate	79
CDK23 (cons,topol,geom,elect,hybr) 3D:rdkit3d	81	82	83	84
Dragon7 (3D blocks: 1-30) 3D:rdkit3d	77
Fragmentor (length: 2-4)	79	81	82	85
InductiveDescriptors 3D:rdkit3d	68
JPlogP	80
MOLD2	78	84	76	81
MORDRED (3D) 3D:rdkit3d	77
RDKIT (3D blocks: 1-11 15-16) 3D:rdkit3d	83	86	80	83
RDKIT (ECFP4)	76
CNF2 (F) (3D) 10/10					85
KGCNN AttFP					82
KGCNN ChemProp					85
TRANSNNI (F) 10/10					85

## Sheet: cv-tr-balancedAccuracy
Respiratory_Sensitization_training			(%)
	FSMLR	ASNN	XGBOOST	RFR	Represent.
ALogPS, OEstate	78
CDK23 (cons,topol,geom,elect,hybr) 3D:rdkit3d	81	82	83	84
Dragon7 (3D blocks: 1-30) 3D:rdkit3d	77
Fragmentor (length: 2-4)	79	81	82	85
InductiveDescriptors 3D:rdkit3d	68
JPlogP	80
MOLD2	77	84	76	81
MORDRED (3D) 3D:rdkit3d	77
RDKIT (3D blocks: 1-11 15-16) 3D:rdkit3d	83	86	80	83
RDKIT (ECFP4)	76
CNF2 (F) (3D) 10/10					85
KGCNN AttFP					82
KGCNN ChemProp					85
TRANSNNI (F) 10/10					85

## Sheet: cv-val0-auc
Respiratory_Sensitization_test
	FSMLR	ASNN	XGBOOST	RFR	Represent.
ALogPS, OEstate	0.87
CDK23 (cons,topol,geom,elect,hybr) 3D:rdkit3d	0.92	0.95	0.94	0.95
Dragon7 (3D blocks: 1-30) 3D:rdkit3d	0.88
Fragmentor (length: 2-4)	0.94	0.88	0.89	0.92
InductiveDescriptors 3D:rdkit3d	0.87
JPlogP	0.78
MOLD2	0.92	0.92	0.93	0.93
MORDRED (3D) 3D:rdkit3d	0.93
RDKIT (3D blocks: 1-11 15-16) 3D:rdkit3d	0.92	0.93	0.91	0.95
RDKIT (ECFP4)	0.8
CNF2 (F) (3D) 10/10					0.91
KGCNN AttFP					0.91
KGCNN ChemProp					0.92
TRANSNNI (F) 10/10					0.93

## Sheet: cv-val0-accuracy
Respiratory_Sensitization_test			(%)
	FSMLR	ASNN	XGBOOST	RFR	Represent.
ALogPS, OEstate	77
CDK23 (cons,topol,geom,elect,hybr) 3D:rdkit3d	85	87	85	85
Dragon7 (3D blocks: 1-30) 3D:rdkit3d	80
Fragmentor (length: 2-4)	85	86	81	83
InductiveDescriptors 3D:rdkit3d	76
JPlogP	70
MOLD2	85	87	83	82
MORDRED (3D) 3D:rdkit3d	83
RDKIT (3D blocks: 1-11 15-16) 3D:rdkit3d	85	86	83	86
RDKIT (ECFP4)	76
CNF2 (F) (3D) 10/10					83
KGCNN AttFP					83
KGCNN ChemProp					80
TRANSNNI (F) 10/10					81

## Sheet: cv-val0-balancedAccuracy
Respiratory_Sensitization_test			(%)
	FSMLR	ASNN	XGBOOST	RFR	Represent.
ALogPS, OEstate	79
CDK23 (cons,topol,geom,elect,hybr) 3D:rdkit3d	85	87	85	85
Dragon7 (3D blocks: 1-30) 3D:rdkit3d	81
Fragmentor (length: 2-4)	85	86	81	84
InductiveDescriptors 3D:rdkit3d	77
JPlogP	72
MOLD2	85	87	84	82
MORDRED (3D) 3D:rdkit3d	84
RDKIT (3D blocks: 1-11 15-16) 3D:rdkit3d	85	86	84	86
RDKIT (ECFP4)	77
CNF2 (F) (3D) 10/10					84
KGCNN AttFP					83
KGCNN ChemProp					80
TRANSNNI (F) 10/10					81

## Sheet: no-validation-tr-auc
Respiratory_Sensitization_training
	Consensus:AVERAGE
Consensus Respiratory Sensitization	0.93

## Sheet: no-validation-tr-accuracy
Respiratory_Sensitization_training			(%)
	Consensus:AVERAGE
Consensus Respiratory Sensitization	86

## Sheet: no-validation-tr-balancedAccura
Respiratory_Sensitization_training			(%)
	Consensus:AVERAGE
Consensus Respiratory Sensitization	86

[truncated: 3 more sheets: no-validation-val0-auc, no-validation-val0-accuracy, no-validation-val0-balancedAccu]
