# Supplementary material for: Prediction of Respiratory Irritation and Respiratory Sensitization of Chemicals Using Structural Alerts and Machine Learning Modeling
Source: Toxics. 2025 Mar 25;13(4):243. doi: 10.3390/toxics13040243 (PMC12030883; doi:10.3390/toxics13040243)
Supplement: Supplementary file 1 [file toxics-13-00243-s001.zip › Table S1.xls]

## Sheet: Legends
	OCHEM models report for Respiratory Irritation
Worksheet	Legend
cv-tr-auc	AUC of cross validation on training set
cv-tr-accuracy	Accuracy of cross validation on training set
cv-tr-balancedAccuracy	Balanced accuracy of cross validation on training set
cv-val0-auc	AUC of cross validation on test set
cv-val0-accuracy	Accuracy of cross validation on test set
cv-val0-balancedAccuracy	Balanced accuracy of cross validation on test set
no-validation-tr-auc	AUC of consensus models on training set
no-validation-tr-accuracy	Accuracy of consensus models on training set
no-validation-tr-balancedAccuracy	Accuracy of consensus models on training set
no-validation-val0-auc	AUC of consensus models on test set
no-validation-val0-accuracy	Accuracy of consensus models on test set
no-validation-val0-balancedAccuracy	Balanced accuracy of consensus models on test set

## Sheet: cv-tr-auc
Respiratory_Irritation_training
	FSMLR	ASNN	XGBOOST	RFR	Represent.
ALogPS, OEstate	0.83
CDK23 (cons,topol,geom,elect,hybr) 3D:rdkit3d	0.85	0.85	0.88	0.9
Dragon7 (3D blocks: 1-30) 3D:rdkit3d	0.84	0.86	0.87	0.89
Fragmentor (length: 2-4)	0.81
InductiveDescriptors 3D:rdkit3d	0.76
JPlogP	0.83
MOLD2	0.85	0.86	0.86	0.89
MORDRED (3D) 3D:rdkit3d	0.84	0.87	0.88	0.89
RDKIT (3D blocks: 1-11 15-16) 3D:rdkit3d	0.84
RDKIT (ECFP4)	0.76
CNF2 (F) (3D) 10/10					0.88
KGCNN AttFP					0.86
KGCNN ChemProp					0.86
TRANSNNI (F) 10/10					0.87

## Sheet: cv-tr-accuracy
Respiratory_Irritation_training			(%)
	FSMLR	ASNN	XGBOOST	RFR	Represent.
ALogPS, OEstate	74
CDK23 (cons,topol,geom,elect,hybr) 3D:rdkit3d	76	81	82	82
Dragon7 (3D blocks: 1-30) 3D:rdkit3d	76	82	79	83
Fragmentor (length: 2-4)	75
InductiveDescriptors 3D:rdkit3d	68
JPlogP	75
MOLD2	77	81	79	82
MORDRED (3D) 3D:rdkit3d	77	83	80	82
RDKIT (3D blocks: 1-11 15-16) 3D:rdkit3d	76
RDKIT (ECFP4)	69
CNF2 (F) (3D) 10/10					82
KGCNN AttFP					79
KGCNN ChemProp					77
TRANSNNI (F) 10/10					81

## Sheet: cv-tr-balancedAccuracy
Respiratory_Irritation_training			(%)
	FSMLR	ASNN	XGBOOST	RFR	Represent.
ALogPS, OEstate	74
CDK23 (cons,topol,geom,elect,hybr) 3D:rdkit3d	76	81	82	82
Dragon7 (3D blocks: 1-30) 3D:rdkit3d	76	82	79	83
Fragmentor (length: 2-4)	75
InductiveDescriptors 3D:rdkit3d	68
JPlogP	75
MOLD2	77	81	79	82
MORDRED (3D) 3D:rdkit3d	77	83	80	82
RDKIT (3D blocks: 1-11 15-16) 3D:rdkit3d	76
RDKIT (ECFP4)	69
CNF2 (F) (3D) 10/10					82
KGCNN AttFP					79
KGCNN ChemProp					77
TRANSNNI (F) 10/10					81

## Sheet: cv-val0-auc
Respiratory_Irritation_test
	FSMLR	ASNN	XGBOOST	RFR	Represent.
ALogPS, OEstate	0.87
CDK23 (cons,topol,geom,elect,hybr) 3D:rdkit3d	0.88	0.9	0.91	0.92
Dragon7 (3D blocks: 1-30) 3D:rdkit3d	0.88	0.9	0.9	0.92
Fragmentor (length: 2-4)	0.86
InductiveDescriptors 3D:rdkit3d	0.84
JPlogP	0.85
MOLD2	0.87	0.91	0.88	0.91
MORDRED (3D) 3D:rdkit3d	0.88	0.89	0.9	0.91
RDKIT (3D blocks: 1-11 15-16) 3D:rdkit3d	0.87
RDKIT (ECFP4)	0.78
CNF2 (F) (3D) 10/10					0.88
KGCNN AttFP					0.88
KGCNN ChemProp					0.89
TRANSNNI (F) 10/10					0.89

## Sheet: cv-val0-accuracy
Respiratory_Irritation_test			(%)
	FSMLR	ASNN	XGBOOST	RFR	Represent.
ALogPS, OEstate	79
CDK23 (cons,topol,geom,elect,hybr) 3D:rdkit3d	82	85	86	84
Dragon7 (3D blocks: 1-30) 3D:rdkit3d	81	86	83	86
Fragmentor (length: 2-4)	79
InductiveDescriptors 3D:rdkit3d	71
JPlogP	77
MOLD2	81	88	81	83
MORDRED (3D) 3D:rdkit3d	79	85	84	87
RDKIT (3D blocks: 1-11 15-16) 3D:rdkit3d	79
RDKIT (ECFP4)	73
CNF2 (F) (3D) 10/10					81
KGCNN AttFP					81
KGCNN ChemProp					83
TRANSNNI (F) 10/10					81

## Sheet: cv-val0-balancedAccuracy
Respiratory_Irritation_test			(%)
	FSMLR	ASNN	XGBOOST	RFR	Represent.
ALogPS, OEstate	79
CDK23 (cons,topol,geom,elect,hybr) 3D:rdkit3d	82	85	86	84
Dragon7 (3D blocks: 1-30) 3D:rdkit3d	81	86	83	86
Fragmentor (length: 2-4)	79
InductiveDescriptors 3D:rdkit3d	69
JPlogP	77
MOLD2	80	87	81	83
MORDRED (3D) 3D:rdkit3d	79	85	84	87
RDKIT (3D blocks: 1-11 15-16) 3D:rdkit3d	79
RDKIT (ECFP4)	73
CNF2 (F) (3D) 10/10					81
KGCNN AttFP					81
KGCNN ChemProp					83
TRANSNNI (F) 10/10					81

## Sheet: no-validation-tr-auc
Respiratory_Irritation_training
	Consensus:AVERAGE
Consensus Respiratory Irritation	0.9

## Sheet: no-validation-tr-accuracy
Respiratory_Irritation_training			(%)
	Consensus:AVERAGE
Consensus Respiratory Irritation	84

## Sheet: no-validation-tr-balancedAccura
Respiratory_Irritation_training			(%)
	Consensus:AVERAGE
Consensus Respiratory Irritation	84

[truncated: 3 more sheets: no-validation-val0-auc, no-validation-val0-accuracy, no-validation-val0-balancedAccu]
