# Supplementary material for: Prediction of Respiratory Irritation and Respiratory Sensitization of Chemicals Using Structural Alerts and Machine Learning Modeling
Source: Toxics. 2025 Mar 25;13(4):243. doi: 10.3390/toxics13040243 (PMC12030883; doi:10.3390/toxics13040243)
Supplement: Supplementary file 1 [file toxics-13-00243-s001.zip › Table S4.xlsx]

## Sheet: OCHA_RS
DSSTOXID	CASRN	NAME	SMILES	Class_ML	APPLICABILITY_DOMAIN	Class_SA	SAs	Confidence
DTXSID1025279	7085-85-0	Ethyl cyanoacrylate	CCOC(=O)C(=C)C#N	Active	TRUE	Active	COC(=O)C(=C)	2
DTXSID4020583	140-88-5	Ethyl acrylate	CCOC(=O)C=C	Active	TRUE	Active	COC(=O)C(=C)	2
DTXSID9021392	102-71-6	Triethanolamine	OCCN(CCO)CCO	Active	TRUE	Active	NCCO	2
DTXSID0020319	1897-45-6	Chlorothalonil	N#CC1C(Cl)=C(Cl)C(Cl)=C(C#N)C=1Cl	Active	TRUE	Active	c1cc(C)c(c(c1))Cl	2
DTXSID0023826	4098-71-9	Isophorone diisocyanate	CC1(C)CC(CC(C)(C1)CN=C=O)N=C=O	Active	TRUE	Active	CN=C=O	2
DTXSID0027773	15625-89-5	Trimethylolpropane triacrylate	CCC(COC(=O)C=C)(COC(=O)C=C)COC(=O)C=C	Active	TRUE	Active	COC(=O)C(=C)	2
DTXSID1021164	110-85-0	Piperazine	C1CNCCN1	Active	TRUE	Active	NCCN	2
DTXSID1023786	624-83-9	Methyl isocyanate	CN=C=O	Active	TRUE	Active	CN=C=O	2
DTXSID1025308	97-63-2	Ethyl methacrylate	CC(=C)C(=O)OCC	Active	TRUE	Active	COC(=O)C(=C)	2
DTXSID2020844	80-62-6	Methyl methacrylate	CC(=C)C(=O)OC	Active	TRUE	Active	COC(=O)C(=C)	2
DTXSID2021159	85-44-9	Phthalic anhydride	O=C1OC(=O)C2C=CC=CC1=2	Active	TRUE	Active	C(=O)OCc1ccccc1	2
DTXSID2026157	91-08-7	Toluene-26-diisocyanate	CC1C(=CC=CC=1N=C=O)N=C=O	Active	TRUE	Active	C=Nc1ccccc1	2
DTXSID3021932	111-42-2	Diethanolamine	OCCNCCO	Active	TRUE	Active	NCCO	2
DTXSID4024143	822-06-0	16-Diisocyanatohexane	O=C=NCCCCCCN=C=O	Active	TRUE	Active	CN=C=O	2
DTXSID4025589	137-05-3	Methyl 2-cyanoacrylate	COC(=O)C(=C)C#N	Active	TRUE	Active	COC(=O)C(=C)	2
DTXSID4026262	2451-62-9	Tris(23-epoxypropyl)isocyanurate	O=C1N(CC2CO2)C(=O)N(CC2CO2)C(=O)N1CC1CO1	Active	TRUE	Active	c1ncnc(n1)	2
DTXSID5021336	58-55-9	Theophylline	CN1C(=O)C2NC=NC=2N(C)C1=O	Active	TRUE	Active	c1ncc(c(n1))	2
DTXSID5021881	107-15-3	Ethylenediamine	NCCN	Active	TRUE	Active	NCCN	2
DTXSID5051521	103-71-9	Phenyl isocyanate	O=C=NC1C=CC=CC=1	Active	TRUE	Active	C=Nc1ccccc1	2
DTXSID6020692	100-97-0	Methenamine	C1N2CN3CN1CN(C2)C3	Active	TRUE	Active	CN(C(N(C)))	2
DTXSID6027555	4035-89-6	135-Tris(6-hydroxyhexyl)biuret triisocyanate	O=C(NCCCCCCN=C=O)N(CCCCCCN=C=O)C(=O)NCCCCCCN=C=O	Active	TRUE	Active	CN=C=O;CN(C(N(C)))	2
DTXSID6040321	127-65-1	Chloramine-T	[Na+].CC1=CC=C(C=C1)S(=O)(=O)[N-]Cl	Active	TRUE	Active	S(=O)(=O)N	2
DTXSID6046761	561-27-3	36-Diacetylmorphine	CN1CCC23C4OC5C2=C(CC1C3C=CC4OC(C)=O)C=CC=5OC(C)=O	Active	TRUE	Active	NCCc1ccc(c(c1))O;Cc1ccc(c(c1)O)	2
DTXSID7021605	124-04-9	Hexanedioic acid	OC(=O)CCCCC(O)=O	Active	TRUE	Active	CCCCC(C(=O)O)	2
DTXSID7022047	514-10-3	Abietic acid	CC(C)C1CCC2C(C=1)=CCC1C(C)(CCCC21C)C(O)=O	Active	TRUE	Active	C(C(C)C)C(=O)O;CCCCC(C(=O)O)	2
DTXSID7024166	108-31-6	25-Furandione	O=C1C=CC(=O)O1	Active	TRUE	Active	COC(=O)C(=C)	2
DTXSID7025180	101-68-8	44'-Diphenylmethane diisocyanate	O=C=NC1C=CC(CC2C=CC(=CC=2)N=C=O)=CC=1	Active	TRUE	Active	C=Nc1ccccc1	2
DTXSID7025423	111-41-1	N-(Hydroxyethyl)ethylenediamine	NCCNCCO	Active	TRUE	Active	NCCN;NCCO	2
DTXSID7026235	552-30-7	Trimellitic anhydride	OC(=O)C1C=C2C(=CC=1)C(=O)OC2=O	Active	TRUE	Active	C(=O)OCc1ccccc1	2
DTXSID8020620	55-38-9	Fenthion	CC1C=C(C=CC=1SC)OP(=S)(OC)OC	Active	TRUE	Active	Cc1ccc(c(c1)O)	2
DTXSID8040145	3173-72-6	15-Naphthalene diisocyanate	O=C=NC1C=CC=C2C(=CC=CC=12)N=C=O	Active	TRUE	Active	C=Nc1ccccc1	2
DTXSID9023702	112-24-3	N1N2-Bis(2-aminoethyl)-12-ethanediamine	NCCNCCNCCN	Active	TRUE	Active	NCCN	2
DTXSID2020505	108-01-0	Dimethylaminoethanol	CN(C)CCO	Active	TRUE	Active	NCCO	2
DTXSID2025050	111-40-0	Diethylenetriamine	NCCNCCN	Active	TRUE	Active	NCCN	2
DTXSID6022000	141-43-5	Ethanolamine	NCCO	Active	TRUE	Active	NCCO	2
DTXSID3020332	77-92-9	Citric acid	OC(=O)C(O)(CC(O)=O)CC(O)=O	Active	TRUE	Active	C(C(C)C)C(=O)O	2
DTXSID0020573	50-28-2	17beta-Estradiol	CC12CCC3C(CCC4=CC(O)=CC=C43)C1CCC2O	Active	TRUE	Active	Cc1ccc(c(c1)O)	2
DTXSID0020606	103-23-1	Bis(2-ethylhexyl)hexanedioate	CCCCC(COC(=O)CCCCC(=O)OCC(CCCC)CC)CC	Active	TRUE	Active	CCCCC(C(=O)O)	2
DTXSID0020814	72-33-3	Mestranol	CC12CCC3C(CCC4C=C(C=CC=43)OC)C1CCC2(O)C#C	Active	TRUE	Active	Cc1ccc(c(c1)O)	2
DTXSID0024000	1861-32-1	Chlorthal-dimethyl	COC(=O)C1=C(Cl)C(Cl)=C(C(Cl)=C1Cl)C(=O)OC	Active	TRUE	Active	c1cc(C)c(c(c1))Cl	2
DTXSID0024183	96-33-3	Methyl acrylate	COC(=O)C=C	Active	TRUE	Active	COC(=O)C(=C)	2
DTXSID0024266	29232-93-7	Pirimiphos-methyl	CC1C=C(N=C(N=1)N(CC)CC)OP(=S)(OC)OC	Active	TRUE	Active	c1ncc(c(n1))	2
DTXSID0034936	74222-97-2	Sulfometuron-methyl	CC1C=C(C)N=C(NC(=O)NS(=O)(=O)C2=CC=CC=C2C(=O)OC)N=1	Active	TRUE	Active	S(=O)(=O)N;c1ncc(c(n1))	2
DTXSID0047537	2432-87-3	Dioctyl sebacate	CCCCCCCCOC(=O)CCCCCCCCC(=O)OCCCCCCCC	Active	TRUE	Active	CCCCC(C(=O)O)	2
DTXSID1021166	51-03-6	Piperonyl butoxide	CCCC1=CC2OCOC=2C=C1COCCOCCOCCCC	Active	TRUE	Active	Cc1ccc(c(c1)O)	2
DTXSID1023990	21725-46-2	Cyanazine	CCNC1N=C(Cl)N=C(NC(C)(C)C#N)N=1	Active	TRUE	Active	c1ncnc(n1)	2
DTXSID1023998	52315-07-8	Cypermethrin	CC1(C)C(C1C=C(Cl)Cl)C(=O)OC(C#N)C1C=C(C=CC=1)OC1C=CC=CC=1	Active	TRUE	Active	C(C(C)C)C(=O)O;Cc1ccc(c(c1)O);C(=O)OCc1ccccc1	2
DTXSID2020262	133-90-4	Chloramben	NC1C=C(Cl)C=C(C(O)=O)C=1Cl	Active	TRUE	Active	Nc1ccc(c(c1)C(=O));c1cc(C)c(c(c1))Cl	2
DTXSID2020713	58-93-5	Hydrochlorothiazide	NS(=O)(=O)C1=CC2=C(C=C1Cl)NCNS2(=O)=O	Active	TRUE	Active	S(=O)(=O)N	2
DTXSID2021997	140-31-8	1-(2-Aminoethyl)piperazine	NCCN1CCNCC1	Active	TRUE	Active	NCCN	2
DTXSID2022123	818-61-1	2-Hydroxyethyl acrylate	C=CC(=O)OCCO	Active	TRUE	Active	COC(=O)C(=C)	2
DTXSID2026107	17831-71-9	Tetraethylene glycol diacrylate	C=CC(=O)OCCOCCOCCOCCOC(=O)C=C	Active	TRUE	Active	COC(=O)C(=C)	2
DTXSID2037508	6164-98-3	Chlordimeform	CC1=CC(Cl)=CC=C1N=CN(C)C	Active	TRUE	Active	C=Nc1ccccc1	2
DTXSID2038443	50-36-2	Cocaine	COC(=O)C1C2CCC(CC1OC(=O)C1C=CC=CC=1)N2C	Active	TRUE	Active	C(=O)C(CN);CCCCC(C(=O)O)	2
DTXSID3020201	16071-86-6	C.I. Direct Brown 95	[Na+].[Na+].[Cu+2].[O-]C(=O)C1C=C(C=CC=1O)N=NC1C=CC(=CC=1)C1C=CC(=CC=1)N=NC1C(O)=CC=C(N=NC2C=C(C=CC=2[O-])S([O-])(=O)=O)C=1[O-]	Active	TRUE	Active	Nc1ccc(c(c1)C(=O))	2
DTXSID3022322	154-23-4	Cianidanol	OC1CC2C(=CC(O)=CC=2O)OC1C1=CC(O)=C(O)C=C1	Active	TRUE	Active	Cc1ccc(c(c1)O)	2
DTXSID3029233	2421-28-5	Benzophenonetetracarboxylic dianhydride	O=C(C1=CC2=C(C=C1)C(=O)OC2=O)C1=CC2=C(C=C1)C(=O)OC2=O	Active	TRUE	Active	C(=O)OCc1ccccc1	2
DTXSID4020822	59-05-2	Methotrexate	CN(CC1C=NC2N=C(N)N=C(N)C=2N=1)C1C=CC(=CC=1)C(=O)NC(CCC(O)=O)C(O)=O	Active	TRUE	Active	c1ncc(c(n1));NCCO	2
DTXSID4021268	122-34-9	Simazine	CCNC1=NC(Cl)=NC(NCC)=N1	Active	TRUE	Active	c1ncnc(n1)	2
DTXSID4021395	1582-09-8	Trifluralin	CCCN(CCC)C1C(=CC(=CC=1[N+]([O-])=O)C(F)(F)F)[N+]([O-])=O	Active	TRUE	Active	CCNc1ccccc1	2
DTXSID4022367	53-16-7	Estrone	CC12CCC3C(CCC4C=C(O)C=CC=43)C1CCC2=O	Active	TRUE	Active	Cc1ccc(c(c1)O)	2
DTXSID4023830	64-31-3	Morphine sulphate (2:1)	CN1CCC23C4OC5C2=C(CC1C3C=CC4O)C=CC=5O.CN1CCC23C4OC5C2=C(CC1C3C=CC4O)C=CC=5O.OS(O)(=O)=O	Active	TRUE	Active	NCCc1ccc(c(c1))O;Cc1ccc(c(c1)O)	2
DTXSID4024018	1918-00-9	Dicamba	COC1C(C(O)=O)=C(Cl)C=CC=1Cl	Active	TRUE	Active	c1cc(C)c(c(c1))Cl	2
DTXSID4024696	97-88-1	Butyl methacrylate	CC(=C)C(=O)OCCCC	Active	TRUE	Active	COC(=O)C(=C)	2
DTXSID4032613	122-14-5	Fenitrothion	CC1=CC(=CC=C1[N+]([O-])=O)OP(=S)(OC)OC	Active	TRUE	Active	Cc1ccc(c(c1)O)	2
DTXSID4034310	2650-18-2	C.I. Acid Blue 9	[NH4+].[NH4+].CC[N+](CC1C=C(C=CC=1)S([O-])(=O)=O)=C1C=CC(C=C1)=C(C1C=CC=CC=1S([O-])(=O)=O)C1C=CC(=CC=1)N(CC1=CC(=CC=C1)S([O-])(=O)=O)CC	Active	TRUE	Active	CCNc1ccccc1	2
DTXSID4040715	48145-04-6	2-Phenoxyethyl acrylate	C=CC(=O)OCCOC1C=CC=CC=1	Active	TRUE	Active	COC(=O)C(=C)	2
DTXSID4041864	19408-84-5	Dihydrocapsaicin	COC1C=C(CNC(=O)CCCCCCC(C)C)C=CC=1O	Active	TRUE	Active	Cc1ccc(c(c1)O)	2
DTXSID4045391	5874-97-5	Orciprenaline sulfate	CC(C)NCC(O)C1=CC(O)=CC(O)=C1.CC(C)NCC(O)C1=CC(O)=CC(O)=C1.OS(O)(=O)=O	Active	TRUE	Active	Cc1ccc(c(c1)O);NCCO	2
DTXSID5023742	81-81-2	Warfarin	CC(=O)CC(C1=C(O)C2=CC=CC=C2OC1=O)C1C=CC=CC=1	Active	TRUE	Active	CCCCC(C(=O)O)	2
DTXSID5045598	77883-43-3	Doxazosin mesylate	CS(O)(=O)=O.COC1=CC2N=C(N=C(N)C=2C=C1OC)N1CCN(CC1)C(=O)C1COC2C=CC=CC=2O1	Active	TRUE	Active	c1ncc(c(n1));NCCN;NCCO	2
DTXSID5059533	121-71-1	3-Hydroxyacetophenone	CC(=O)C1C=CC=C(O)C=1	Active	TRUE	Active	Cc1ccc(c(c1)O)	2
DTXSID6020802	108-78-1	Melamine	NC1N=C(N)N=C(N)N=1	Active	TRUE	Active	c1ncnc(n1)	2
DTXSID6021290	57-68-1	Sulfamethazine	CC1C=C(C)N=C(NS(=O)(=O)C2C=CC(N)=CC=2)N=1	Active	TRUE	Active	S(=O)(=O)N;c1ncc(c(n1))	2
DTXSID6021450	2832-40-8	C.I. Disperse Yellow 3	CC1C=CC(O)=C(C=1)N=NC1C=CC(=CC=1)NC(C)=O	Active	TRUE	Active	CCNc1ccccc1	2
DTXSID6021610	99-06-9	3-Hydroxybenzoic acid	OC1C=C(C=CC=1)C(O)=O	Active	TRUE	Active	Cc1ccc(c(c1)O)	2
DTXSID6023868	67485-29-4	Hydramethylnon	CC1(C)CNC(NC1)=NN=C(C=CC1C=CC(=CC=1)C(F)(F)F)C=CC1C=CC(=CC=1)C(F)(F)F	Active	TRUE	Active	CN(C(N(C)))	2
DTXSID6024175	57837-19-1	Metalaxyl	CC1C=CC=C(C)C=1N(C(C)C(=O)OC)C(=O)COC	Active	TRUE	Active	CCNc1ccccc1;NCCO	2
DTXSID6026872	111-36-4	Butyl isocyanate	CCCCN=C=O	Active	TRUE	Active	CN=C=O	2
DTXSID6027341	929-06-6	2-(2-Aminoethoxy)ethanol	NCCOCCO	Active	TRUE	Active	NCCO	2
DTXSID6040537	76547-98-3	Lisinopril	NCCCCC(NC(CCC1C=CC=CC=1)C(O)=O)C(=O)N1CCCC1C(O)=O	Active	TRUE	Active	NCCN;NCCO	2
DTXSID6044515	109-17-1	Tetraethyleneglycol dimethacrylate	CC(=C)C(=O)OCCOCCOCCOCCOC(=O)C(C)=C	Active	TRUE	Active	COC(=O)C(=C)	2
DTXSID6047525	81131-70-6	Pravastatin sodium	[Na+].CCC(C)C(=O)OC1CC(O)C=C2C=CC(C)C(CCC(O)CC(O)CC([O-])=O)C21	Active	TRUE	Active	CCCCC(C(=O)O)	2
DTXSID6057617	1078-19-9	6-Methoxy-alpha-tetralone	COC1=CC2CCCC(=O)C=2C=C1	Active	TRUE	Active	Cc1ccc(c(c1)O)	2
DTXSID60872346	125-69-9	Dextromethorphan hydrobromide	Br.COC1C=CC2CC3C4CCCCC4(CCN3C)C=2C=1	Active	TRUE	Active	NCCc1ccc(c(c1))O;Cc1ccc(c(c1)O)	2
DTXSID7020265	56-75-7	Chloramphenicol	[O-][N+](=O)C1C=CC(=CC=1)C(O)C(CO)NC(=O)C(Cl)Cl	Active	TRUE	Active	NCCO	2
DTXSID7020893	315-18-4	Mexacarbate	CC1C=C(C=C(C)C=1N(C)C)OC(=O)NC	Active	TRUE	Active	Cc1ccc(c(c1)O)	2
DTXSID7021021	53609-64-6	Nitrosobis(2-hydroxypropyl)amine	CC(O)CN(CC(C)O)N=O	Active	TRUE	Active	NCCO	2
DTXSID7021027	1116-54-7	N-Nitrosodiethanolamine	OCCN(CCO)N=O	Active	TRUE	Active	NCCO	2
DTXSID7022128	868-77-9	2-Hydroxyethyl methacrylate	CC(=C)C(=O)OCCO	Active	TRUE	Active	COC(=O)C(=C)	2
DTXSID7022253	10453-86-8	Resmethrin	CC(C)=CC1C(C(=O)OCC2C=C(CC3C=CC=CC=3)OC=2)C1(C)C	Active	TRUE	Active	C(C(C)C)C(=O)O	2
DTXSID7024245	40487-42-1	Pendimethalin	CC1=C(C(NC(CC)CC)=C(C=C1C)[N+]([O-])=O)[N+]([O-])=O	Active	TRUE	Active	CCNc1ccccc1	2
DTXSID7025394	4719-04-4	Triazinetriethanol	OCCN1CN(CN(C1)CCO)CCO	Active	TRUE	Active	CN(C(N(C)));NCCO	2
DTXSID7026108	112-57-2	Tetraethylenepentamine	NCCNCCNCCNCCN	Active	TRUE	Active	NCCN	2
DTXSID7028015	42978-66-5	Tripropylene glycol diacrylate	CC(COC(C)COC(=O)C=C)OCC(C)OC(=O)C=C	Active	TRUE	Active	COC(=O)C(=C)	2
DTXSID7032555	103361-09-7	Flumioxazin	C#CCN1C2C=C(C(F)=CC=2OCC1=O)N1C(=O)C2CCCCC=2C1=O	Active	TRUE	Active	CCNc1ccccc1;NCCO	2
DTXSID7037555	102851-06-9	tau-Fluvalinate	CC(C)C(NC1C=CC(=CC=1Cl)C(F)(F)F)C(=O)OC(C#N)C1C=CC=C(C=1)OC1C=CC=CC=1	Active	TRUE	Active	C(C(C)C)C(=O)O;CCNc1ccccc1;Cc1ccc(c(c1)O);NCCO;C(=O)OCc1ccccc1	2
DTXSID8020179	110-97-4	Diisopropanolamine	CC(O)CNCC(C)O	Active	TRUE	Active	NCCO	2
DTXSID8020541	57-41-0	55-Diphenylhydantoin	O=C1NC(=O)C(N1)(C1C=CC=CC=1)C1C=CC=CC=1	Active	TRUE	Active	NCCN;CN(C(N(C)))	2
DTXSID8023214	51-48-9	Levothyroxine	NC(CC1C=C(I)C(OC2=CC(I)=C(O)C(I)=C2)=C(I)C=1)C(O)=O	Active	TRUE	Active	NCCc1ccc(c(c1))O;NCCO	2
DTXSID8024993	2782-57-2	Dichloro-135-triazinetrione	O=C1N(Cl)C(=O)NC(=O)N1Cl	Active	TRUE	Active	c1ncnc(n1)	2
DTXSID8025096	627-93-0	Dimethyl adipate	COC(=O)CCCCC(=O)OC	Active	TRUE	Active	CCCCC(C(=O)O)	2
DTXSID8025208	3179-90-6	14-Dihydroxy-58-bis((2-hydroxyethyl)amino)anthraquinone	OC1C=CC(O)=C2C=1C(=O)C1=C(C(=CC=C1NCCO)NCCO)C2=O	Active	TRUE	Active	Nc1ccc(c(c1)C(=O));CCNc1ccccc1;Cc1ccc(c(c1)O);NCCO	2
DTXSID8025591	105-59-9	N-Methyldiethanolamine	CN(CCO)CCO	Active	TRUE	Active	NCCO	2
DTXSID8027032	124-68-5	2-Amino-2-methylpropan-1-ol	CC(C)(N)CO	Active	TRUE	Active	NCCO	2
DTXSID8031865	335-67-1	Perfluorooctanoic acid	OC(=O)C(F)(F)C(F)(F)C(F)(F)C(F)(F)C(F)(F)C(F)(F)C(F)(F)F	Active	TRUE	Active	CCCCC(C(=O)O)	2
DTXSID8044884	2399-48-6	Tetrahydrofurfuryl acrylate	C=CC(=O)OCC1CCCO1	Active	TRUE	Active	COC(=O)C(=C)	2
DTXSID9020112	1912-24-9	Atrazine	CCNC1N=C(Cl)N=C(NC(C)C)N=1	Active	TRUE	Active	c1ncnc(n1)	2
DTXSID9020160	82657-04-3	Bifenthrin	CC1(C)C(C1C=C(Cl)C(F)(F)F)C(=O)OCC1=CC=CC(C2C=CC=CC=2)=C1C	Active	TRUE	Active	C(C(C)C)C(=O)O;C(=O)OCc1ccccc1	2
DTXSID9020241	404-86-4	Capsaicin	COC1C=C(CNC(=O)CCCCC=CC(C)C)C=CC=1O	Active	TRUE	Active	Cc1ccc(c(c1)O)	2
DTXSID9020249	1563-66-2	Carbofuran	CNC(=O)OC1=CC=CC2CC(C)(C)OC1=2	Active	TRUE	Active	Cc1ccc(c(c1)O)	2
DTXSID9020297	2698-41-1	(2-Chlorobenzylidene)propanedinitrile	N#CC(=CC1=CC=CC=C1Cl)C#N	Active	TRUE	Active	c1cc(C)c(c(c1))Cl	2
DTXSID9020407	333-41-5	Diazinon	CC1=CC(=NC(=N1)C(C)C)OP(=S)(OCC)OCC	Active	TRUE	Active	c1ncc(c(n1))	2
DTXSID9020794	12427-38-2	Maneb	[Mn+2].[S-]C(=S)NCCNC([S-])=S	Active	TRUE	Active	NCCN	2
DTXSID9021217	58-14-0	Pyrimethamine	CCC1=NC(N)=NC(N)=C1C1C=CC(Cl)=CC=1	Active	TRUE	Active	c1ncc(c(n1))	2
DTXSID9022366	50-27-1	Estriol	CC12CCC3C(CCC4C=C(O)C=CC=43)C1CC(O)C2O	Active	TRUE	Active	Cc1ccc(c(c1)O)	2
DTXSID9023336	57-27-2	Morphine	CN1CCC23C4OC5C2=C(CC1C3C=CC4O)C=CC=5O	Active	TRUE	Active	NCCc1ccc(c(c1))O;Cc1ccc(c(c1)O)	2
DTXSID9025297	103-11-7	2-Ethylhexyl acrylate	CCCCC(COC(=O)C=C)CC	Active	TRUE	Active	COC(=O)C(=C)	2
DTXSID9025401	13048-33-4	16-Hexanediol diacrylate	C=CC(=O)OCCCCCCOC(=O)C=C	Active	TRUE	Active	COC(=O)C(=C)	2
DTXSID9051959	28178-42-9	26-Diisopropylphenyl isocyanate	CC(C)C1=CC=CC(C(C)C)=C1N=C=O	Active	TRUE	Active	C=Nc1ccccc1	2
DTXSID90881406	6375-55-9	C.I. Acid Yellow 42	[Na+].[Na+].CC1=NN(C2C=CC=CC=2)C(=O)C1N=NC1=CC(=C(C=C1)C1C=CC(=CC=1S([O-])(=O)=O)N=NC1C(=O)N(N=C1C)C1C=CC=CC=1)S([O-])(=O)=O	Active	TRUE	Active	NCCN;CCNc1ccccc1	2
DTXSID8020759	78-59-1	Isophorone	CC1CC(C)(C)CC(=O)C=1	Active	TRUE	Inconclusive		1
DTXSID0020600	75-21-8	Ethylene oxide	C1CO1	Active	TRUE	Inconclusive		1
DTXSID0024008	334-88-3	Diazomethane	C=[N+]=[N-]	Active	TRUE	Inconclusive		1
DTXSID0024553	123-77-3	Azodicarbonamide	NC(=O)N=NC(N)=O	Active	TRUE	Inconclusive		1
DTXSID1021956	117-84-0	Di-n-octyl phthalate	CCCCCCCCOC(=O)C1C=CC=CC=1C(=O)OCCCCCCCC	Active	TRUE	Inconclusive		1
DTXSID2029612	138-86-3	Limonene	CC1CCC(CC=1)C(C)=C	Active	TRUE	Inconclusive		1
DTXSID3020752	26675-46-7	Isoflurane	FC(F)OC(Cl)C(F)(F)F	Active	TRUE	Inconclusive		1
DTXSID5020449	62-73-7	Dichlorvos	COP(=O)(OC=C(Cl)Cl)OC	Active	TRUE	Inconclusive		1
DTXSID5020607	117-81-7	Di(2-ethylhexyl) phthalate	CCCCC(COC(=O)C1C=CC=CC=1C(=O)OCC(CCCC)CC)CC	Active	TRUE	Inconclusive		1
DTXSID6024624	1675-54-3	Bisphenol A diglycidyl ether	CC(C)(C1C=CC(=CC=1)OCC1CO1)C1C=CC(=CC=1)OCC1CO1	Active	TRUE	Inconclusive		1
DTXSID6025355	111-30-8	Glutaraldehyde	O=CCCCC=O	Active	TRUE	Inconclusive		1
DTXSID7020716	123-31-9	Hydroquinone	OC1C=CC(O)=CC=1	Active	TRUE	Inconclusive		1
DTXSID8046614	28523-86-6	Sevoflurane	FCOC(C(F)(F)F)C(F)(F)F	Active	TRUE	Inconclusive		1
DTXSID5024394	64-19-7	Acetic acid	CC(O)=O	Active	TRUE	Inconclusive		1
DTXSID7020637	50-00-0	Formaldehyde	C=O	Active	TRUE	Inconclusive		1
DTXSID7025716	485-47-2	Ninhydrin	OC1(O)C(=O)C2C=CC=CC=2C1=O	Active	TRUE	Inconclusive		1
DTXSID9021138	106-50-3	14-Benzenediamine	NC1C=CC(N)=CC=1	Active	TRUE	Inconclusive		1
DTXSID1029621	497-19-8	Carbonic acid sodium salt (1:2)	[Na+].[Na+].[O-]C([O-])=O	Active	TRUE	Inconclusive		1
DTXSID5020029	107-13-1	Acrylonitrile	C=CC#N	Active	TRUE	Inconclusive		1
DTXSID0021387	93-72-1	2-(245-Trichlorophenoxy)propionic acid	CC(OC1C=C(Cl)C(Cl)=CC=1Cl)C(O)=O	Active	TRUE	Inconclusive		1
DTXSID0025816	144-62-7	Oxalic acid	OC(=O)C(O)=O	Active	TRUE	Inconclusive		1
DTXSID0026701	104-15-4	4-Methylbenzenesulfonic acid	CC1=CC=C(C=C1)S(O)(=O)=O	Active	TRUE	Inconclusive		1
DTXSID0034518	13684-56-5	Desmedipham	CCOC(=O)NC1C=CC=C(C=1)OC(=O)NC1C=CC=CC=1	Active	TRUE	Inconclusive		1
DTXSID0039223	116-06-3	Aldicarb	CNC(=O)ON=CC(C)(C)SC	Active	TRUE	Inconclusive		1
DTXSID1020560	115-29-7	Endosulfan	O=S1OCC2C(CO1)C1(Cl)C(Cl)=C(Cl)C2(Cl)C1(Cl)Cl	Active	TRUE	Inconclusive		1
DTXSID1020562	13838-16-9	Enflurane	FC(F)OC(F)(F)C(F)Cl	Active	TRUE	Inconclusive		1
DTXSID1022059	552-41-0	2'-Hydroxy-4'-methoxyacetophenone	CC(=O)C1=CC=C(C=C1O)OC	Active	TRUE	Inconclusive		1
DTXSID1022267	16752-77-5	Methomyl	CC(=NOC(=O)NC)SC	Active	TRUE	Inconclusive		1
DTXSID1024255	13684-63-4	Phenmedipham	CC1C=CC=C(C=1)NC(=O)OC1C=C(C=CC=1)NC(=O)OC	Active	TRUE	Inconclusive		1
DTXSID1024338	23564-05-8	Thiophanate-methyl	COC(=O)NC(=S)NC1C=CC=CC=1NC(=S)NC(=O)OC	Active	TRUE	Inconclusive		1
DTXSID1025190	2610-05-1	C.I. Direct Blue 1	[Na+].[Na+].[Na+].[Na+].COC1=CC(=CC=C1N=NC1C=CC2=C(C=1O)C(N)=C(C=C2S([O-])(=O)=O)S([O-])(=O)=O)C1=CC(OC)=C(C=C1)N=NC1C=CC2C(C=1O)=C(N)C(=CC=2S([O-])(=O)=O)S([O-])(=O)=O	Active	TRUE	Inconclusive		1
DTXSID1026619	98-09-9	Benzenesulfonyl chloride	O=S(=O)(Cl)C1C=CC=CC=1	Active	TRUE	Inconclusive		1
DTXSID1027635	6846-50-0	224-Trimethyl-13-pentanediol diisobutyrate	CC(C)C(=O)OC(C(C)C)C(C)(C)COC(=O)C(C)C	Active	TRUE	Inconclusive		1
DTXSID1052660	98-59-9	p-Toluenesulfonyl chloride	CC1=CC=C(C=C1)S(=O)(=O)Cl	Active	TRUE	Inconclusive		1
DTXSID2020634	51-21-8	5-Fluorouracil	O=C1NC=C(F)C(=O)N1	Active	TRUE	Inconclusive		1
DTXSID2021105	82-68-8	Fartox	[O-][N+](=O)C1C(Cl)=C(Cl)C(Cl)=C(Cl)C=1Cl	Active	TRUE	Inconclusive		1
DTXSID2021238	108-46-3	Resorcinol	OC1=CC(O)=CC=C1	Active	TRUE	Inconclusive		1
DTXSID2022672	5593-20-4	Betamethasone dipropionate	CC1CC2C3CCC4=CC(=O)C=CC4(C)C3(F)C(O)CC2(C)C1(OC(=O)CC)C(=O)COC(=O)CC	Active	TRUE	Inconclusive		1
DTXSID2032348	3691-35-8	Chlorophacinone	O=C(C(C1C=CC=CC=1)C1C=CC(Cl)=CC=1)C1C(=O)C2C=CC=CC=2C1=O	Active	TRUE	Inconclusive		1
DTXSID2059485	119-26-6	24-Dinitrophenylhydrazine	NNC1C=CC(=CC=1[N+]([O-])=O)[N+]([O-])=O	Active	TRUE	Inconclusive		1
DTXSID3020047	57-06-7	Allyl isothiocyanate	C=CCN=C=S	Active	TRUE	Inconclusive		1
DTXSID3020548	2439-10-3	Dodecylguanidine acetate	CC(O)=O.CCCCCCCCCCCCNC(N)=N	Active	TRUE	Inconclusive		1
DTXSID3020679	76-44-8	Heptachlor	ClC1(Cl)C2(Cl)C3C=CC(Cl)C3C1(Cl)C(Cl)=C2Cl	Active	TRUE	Inconclusive		1
DTXSID3022370	57-83-0	Progesterone	CC(=O)C1CCC2C3CCC4=CC(=O)CCC4(C)C3CCC21C	Active	TRUE	Inconclusive		1
DTXSID3025122	1119-40-0	Dimethyl glutarate	COC(=O)CCCC(=O)OC	Active	TRUE	Inconclusive		1
DTXSID3025203	992-59-6	C.I. Direct Red 2	[Na+].[Na+].CC1C=C(C=CC=1N=NC1=CC(=C2C=CC=CC2=C1N)S([O-])(=O)=O)C1=CC(C)=C(C=C1)N=NC1C=C(C2C=CC=CC=2C=1N)S([O-])(=O)=O	Active	TRUE	Inconclusive		1
DTXSID3048150	128-10-9	345699-Hexachloro-1a22a366a77a-octahydro-27:36-dimethanonaphtho[23-b]oxirene	ClC1(Cl)C2(Cl)C3C4CC(C5OC54)C3C1(Cl)C(Cl)=C2Cl	Active	TRUE	Inconclusive		1
DTXSID3048730	5534-09-8	Beclazone	CC1CC2C3CCC4=CC(=O)C=CC4(C)C3(Cl)C(O)CC2(C)C1(OC(=O)CC)C(=O)COC(=O)CC	Active	TRUE	Inconclusive		1
DTXSID4020379	53-43-0	Dehydroepiandrosterone	CC12CCC3C(CC=C4CC(O)CCC43C)C1CCC2=O	Active	TRUE	Inconclusive		1
DTXSID4020458	2921-88-2	Chlorpyrifos	CCOP(=S)(OC1=NC(Cl)=C(Cl)C=C1Cl)OCC	Active	TRUE	Inconclusive		1
DTXSID4021426	57-13-6	Urea	NC(N)=O	Active	TRUE	Inconclusive		1
DTXSID4021715	58-27-5	Menadione	CC1=CC(=O)C2C=CC=CC=2C1=O	Active	TRUE	Inconclusive		1
DTXSID4022020	314-40-9	Bromacil	CC1NC(=O)N(C(C)CC)C(=O)C=1Br	Active	TRUE	Inconclusive		1
DTXSID4023333	83919-23-7	Mometasone furoate	CC1CC2C3CCC4=CC(=O)C=CC4(C)C3(Cl)C(O)CC2(C)C1(OC(=O)C1=CC=CO1)C(=O)CCl	Active	TRUE	Inconclusive		1
DTXSID4025799	3268-87-9	Octachlorodibenzo-p-dioxin	ClC1C2OC3C(OC=2C(Cl)=C(Cl)C=1Cl)=C(Cl)C(Cl)=C(Cl)C=3Cl	Active	TRUE	Inconclusive		1
DTXSID4026501	80-56-8	alpha-Pinene	CC1=CCC2CC1C2(C)C	Active	TRUE	Inconclusive		1
DTXSID4027028	124-38-9	Carbon dioxide	O=C=O	Active	TRUE	Inconclusive		1
DTXSID5020360	95-33-0	N-Cyclohexyl-2-benzothiazolesulfenamide	C1CCCCC1NSC1=NC2C=CC=CC=2S1	Active	TRUE	Inconclusive		1
DTXSID5020653	548-62-9	Gentian Violet	[Cl-].C[N+](C)=C1C=CC(C=C1)=C(C1C=CC(=CC=1)N(C)C)C1C=CC(=CC=1)N(C)C	Active	TRUE	Inconclusive		1
DTXSID5020944	59-87-0	Nitrofurazone	NC(=O)NN=CC1=CC=C(O1)[N+]([O-])=O	Active	TRUE	Inconclusive		1
DTXSID5021388	93-76-5	245-Trichlorophenoxyacetic acid	OC(=O)COC1C=C(Cl)C(Cl)=CC=1Cl	Active	TRUE	Inconclusive		1
DTXSID5024922	124-09-4	16-Hexanediamine	NCCCCCCN	Active	TRUE	Inconclusive		1
DTXSID5025152	106-65-0	Dimethyl succinate	COC(=O)CCC(=O)OC	Active	TRUE	Inconclusive		1
DTXSID5030955	76-22-2	Camphor	CC1(C)C2CC(=O)C1(C)CC2	Active	TRUE	Inconclusive		1
DTXSID5042326	163702-08-7	Perfluoroisobutyl methyl ether	COC(F)(F)C(F)(C(F)(F)F)C(F)(F)F	Active	TRUE	Inconclusive		1
DTXSID5048184	2919-66-6	Melengestrol acetate	CC(=O)C1(OC(C)=O)C(=C)CC2C3C=C(C)C4=CC(=O)CCC4(C)C3CCC12C	Active	TRUE	Inconclusive		1
DTXSID5063491	4482-25-1	Bismarck Brown R Base	CC1C=CC(=CC=1N=NC1C=C(C)C(N)=CC=1N)N=NC1C=C(C)C(N)=CC=1N	Active	TRUE	Inconclusive		1
DTXSID6021086	23135-22-0	Oxamyl	CNC(=O)ON=C(SC)C(=O)N(C)C	Active	TRUE	Inconclusive		1
DTXSID6021371	76-25-5	Triamcinolone acetonide	CC1(C)OC2(C(CC3C4CCC5=CC(=O)C=CC5(C)C4(F)C(O)CC23C)O1)C(=O)CO	Active	TRUE	Inconclusive		1
DTXSID6024204	21087-64-9	Metribuzin	CSC1=NN=C(C(=O)N1N)C(C)(C)C	Active	TRUE	Inconclusive		1
DTXSID6024591	94-36-0	Benzoyl peroxide	O=C(OOC(=O)C1C=CC=CC=1)C1C=CC=CC=1	Active	TRUE	Inconclusive		1
DTXSID6025068	84-75-3	Dihexyl phthalate	CCCCCCOC(=O)C1C=CC=CC=1C(=O)OCCCCCC	Active	TRUE	Inconclusive		1
DTXSID6025191	2429-73-4	C.I. Direct Blue 2	[Na+].[Na+].[Na+].NC1=CC2C(=CC(=C(N=NC3C=CC(=CC=3)C3C=CC(=CC=3)N=NC3=C(C=C4C=C(C=C(N)C4=C3O)S([O-])(=O)=O)S([O-])(=O)=O)C=2O)S([O-])(=O)=O)C=C1	Active	TRUE	Inconclusive		1
DTXSID6027503	2855-13-2	Isophorone diamine	CC1(C)CC(N)CC(C)(C1)CN	Active	TRUE	Inconclusive		1
DTXSID6034554	2764-72-9	Diquat	C1C[N+]2=CC=CC=C2C2=CC=CC=[N+]21	Active	TRUE	Inconclusive		1
DTXSID6041553	25188-42-5	C.I. Direct Red 81	OC1C2=CC=C(C=C2C=C(C=1N=NC1C=CC(=CC=1)N=NC1C=CC(=CC=1)S(O)(=O)=O)S(O)(=O)=O)NC(=O)C1C=CC=CC=1	Active	TRUE	Inconclusive		1
DTXSID6043913	6804-07-5	Carbadox	COC(=O)NN=CC1C=[N+]([O-])C2C=CC=CC=2[N+]=1[O-]	Active	TRUE	Inconclusive		1
DTXSID7020182	80-05-7	Bisphenol A	CC(C)(C1C=CC(O)=CC=1)C1C=CC(O)=CC=1	Active	TRUE	Inconclusive		1
DTXSID7020184	1937-37-7	C.I. Direct Black 38	[Na+].[Na+].NC1=CC(N)=C(C=C1)N=NC1C=CC(=CC=1)C1C=CC(=CC=1)N=NC1=C(C=C2C=C(C(N=NC3C=CC=CC=3)=C(O)C2=C1N)S([O-])(=O)=O)S([O-])(=O)=O	Active	TRUE	Inconclusive		1
DTXSID7020267	57-74-9	Chlordane	ClC1(Cl)C2(Cl)C3CC(Cl)C(Cl)C3C1(Cl)C(Cl)=C2Cl	Active	TRUE	Inconclusive		1
DTXSID7020392	131-17-9	Diallyl phthalate	C=CCOC(=O)C1C=CC=CC=1C(=O)OCC=C	Active	TRUE	Inconclusive		1
DTXSID7020479	60-51-5	Dimethoate	CNC(=O)CSP(=S)(OC)OC	Active	TRUE	Inconclusive		1
DTXSID7021948	114-26-1	Propoxur	CNC(=O)OC1=CC=CC=C1OC(C)C	Active	TRUE	Inconclusive		1
DTXSID7027049	127-91-3	beta-Pinene	CC1(C)C2CC1CCC2=C	Active	TRUE	Inconclusive		1
DTXSID7043821	492-80-8	Auramine	CN(C)C1C=CC(=CC=1)C(=N)C1C=CC(=CC=1)N(C)C	Active	TRUE	Inconclusive		1
DTXSID70591233	29256-90-4	Cyclohexane-11-diamine	NC1(N)CCCCC1	Active	TRUE	Inconclusive		1
DTXSID8020040	309-00-2	Aldrin	ClC1(Cl)C2(Cl)C3C4CC(C=C4)C3C1(Cl)C(Cl)=C2Cl	Active	TRUE	Inconclusive		1
DTXSID8021224	6459-94-5	C.I. Acid Red 114	[Na+].[Na+].CC1C=C(C=CC=1N=NC1C=CC(=CC=1)OS(=O)(=O)C1C=CC(C)=CC=1)C1C=C(C)C(=CC=1)N=NC1=C(O)C=CC2=CC(=CC(=C21)S([O-])(=O)=O)S([O-])(=O)=O	Active	TRUE	Inconclusive		1
DTXSID8022371	58-22-0	Testosterone	CC12CCC3C(CCC4=CC(=O)CCC43C)C1CCC2O	Active	TRUE	Inconclusive		1
DTXSID8022668	987-24-6	Betamethasone acetate	CC(=O)OCC(=O)C1(O)C(C)CC2C3CCC4=CC(=O)C=CC4(C)C3(F)C(O)CC12C	Active	TRUE	Inconclusive		1
DTXSID8023846	30560-19-1	Acephate	COP(=O)(NC(C)=O)SC	Active	TRUE	Inconclusive		1
DTXSID8025599	6317-18-6	Methylene bis(thiocyanate)	N#CSCSC#N	Active	TRUE	Inconclusive		1
DTXSID8032417	25311-71-1	Isofenphos	CCOP(=S)(NC(C)C)OC1=CC=CC=C1C(=O)OC(C)C	Active	TRUE	Inconclusive		1
DTXSID8061472	1076-38-6	2H-1-Benzopyran-2-one 4-hydroxy-	OC1=CC(=O)OC2=CC=CC=C21	Active	TRUE	Inconclusive		1
DTXSID80866606	57041-67-5	Desflurane	FC(F)OC(F)C(F)(F)F	Active	TRUE	Inconclusive		1
DTXSID9020243	133-06-2	Captan	O=C1C2CC=CCC2C(=O)N1SC(Cl)(Cl)Cl	Active	TRUE	Inconclusive		1
DTXSID9021348	62-56-6	Thiourea	NC(N)=S	Active	TRUE	Inconclusive		1
DTXSID9023380	68-22-4	Norethindrone	CC12CCC3C4CCC(=O)C=C4CCC3C1CCC2(O)C#C	Active	TRUE	Inconclusive		1
DTXSID9023914	141-66-2	Dicrotophos	CC(=CC(=O)N(C)C)OP(=O)(OC)OC	Active	TRUE	Inconclusive		1
DTXSID9025588	92-48-8	6-Methyl coumarin	CC1C=C2C=CC(=O)OC2=CC=1	Active	TRUE	Inconclusive		1
DTXSID9027360	1111-78-0	Ammonium carbamate	[NH4+].NC([O-])=O	Active	TRUE	Inconclusive		1
DTXSID9029649	1477-55-0	13-Benzenedimethanamine	NCC1C=C(CN)C=CC=1	Active	TRUE	Inconclusive		1
DTXSID9032371	2227-17-0	Dienochlor	ClC1(C(Cl)=C(Cl)C(Cl)=C1Cl)C1(Cl)C(Cl)=C(Cl)C(Cl)=C1Cl	Active	TRUE	Inconclusive		1
DTXSID9034286	26172-55-4	5-Chloro-2-methyl-3(2H)-isothiazolone	CN1SC(Cl)=CC1=O	Active	TRUE	Inconclusive		1
DTXSID0020446	330-54-1	Diuron	CN(C)C(=O)NC1=CC(Cl)=C(Cl)C=C1	Inactive	TRUE	Inconclusive		1
DTXSID0020868	75-09-2	Dichloromethane	ClCCl	Inactive	TRUE	Inconclusive		1
DTXSID0021206	57-55-6	12-Propylene glycol	CC(O)CO	Inactive	TRUE	Inconclusive		1
DTXSID0021381	71-55-6	111-Trichloroethane	CC(Cl)(Cl)Cl	Inactive	TRUE	Inconclusive		1
DTXSID0021759	78-83-1	2-Methyl-1-propanol	CC(C)CO	Inactive	TRUE	Inconclusive		1
DTXSID0024260	75-44-5	Phosgene	O=C(Cl)Cl	Inactive	TRUE	Inconclusive		1
DTXSID0026125	3333-52-6	Tetramethylsuccinonitrile	CC(C)(C#N)C(C)(C)C#N	Inactive	TRUE	Inconclusive		1
DTXSID0026882	111-65-9	Octane	CCCCCCCC	Inactive	TRUE	Inconclusive		1
DTXSID0039229	79-10-7	Acrylic acid	C=CC(O)=O	Inactive	TRUE	Inconclusive		1
DTXSID0047612	105-46-4	Butan-2-yl acetate	CCC(C)OC(C)=O	Inactive	TRUE	Inconclusive		1
DTXSID1020306	67-66-3	Chloroform	ClC(Cl)Cl	Inactive	TRUE	Inconclusive		1
DTXSID1020431	106-46-7	14-Dichlorobenzene	ClC1C=CC(Cl)=CC=1	Inactive	TRUE	Inconclusive		1
DTXSID1020437	75-34-3	11-Dichloroethane	CC(Cl)Cl	Inactive	TRUE	Inconclusive		1
DTXSID1020647	98-01-1	Furfural	O=CC1=CC=CO1	Inactive	TRUE	Inconclusive		1
DTXSID1020930	54-11-5	(-)-Nicotine	CN1CCCC1C1=CN=CC=C1	Inactive	TRUE	Inconclusive		1
DTXSID1021328	109-99-9	Tetrahydrofuran	C1CCCO1	Inactive	TRUE	Inconclusive		1
DTXSID1021740	71-36-3	1-Butanol	CCCCO	Inactive	TRUE	Inconclusive		1
DTXSID1021827	98-82-8	Cumene	CC(C)C1C=CC=CC=1	Inactive	TRUE	Inconclusive		1
DTXSID1021904	109-73-9	Butylamine	CCCCN	Inactive	TRUE	Inconclusive		1
DTXSID1022001	141-78-6	Ethyl acetate	CCOC(C)=O	Inactive	TRUE	Inconclusive		1
DTXSID1022055	540-88-5	tert-Butyl acetate	CC(=O)OC(C)(C)C	Inactive	TRUE	Inconclusive		1
DTXSID1023996	108-91-8	Cyclohexylamine	NC1CCCCC1	Inactive	TRUE	Inconclusive		1
DTXSID1024097	111-76-2	2-Butoxyethanol	CCCCOCCO	Inactive	TRUE	Inconclusive		1
DTXSID1025564	109-87-5	Dimethoxymethane	COCOC	Inactive	TRUE	Inconclusive		1
DTXSID1026083	79-27-6	1122-Tetrabromoethane	BrC(Br)C(Br)Br	Inactive	TRUE	Inconclusive		1
DTXSID1027263	628-63-7	Pentyl acetate	CCCCCOC(C)=O	Inactive	TRUE	Inconclusive		1
DTXSID1029170	141-79-7	4-Methylpent-3-en-2-one	CC(C)=CC(C)=O	Inactive	TRUE	Inconclusive		1
DTXSID2020216	128-37-0	Butylated hydroxytoluene	CC1C=C(C(O)=C(C=1)C(C)(C)C)C(C)(C)C	Inactive	TRUE	Inconclusive		1
DTXSID2020977	75-52-5	Nitromethane	C[N+]([O-])=O	Inactive	TRUE	Inconclusive		1
DTXSID2021731	67-56-1	Methanol	CO	Inactive	TRUE	Inconclusive		1
DTXSID2021781	84-74-2	Dibutyl 12-benzenedicarboxylate	CCCCOC(=O)C1=CC=CC=C1C(=O)OCCCC	Inactive	TRUE	Inconclusive		1
DTXSID2024115	64-18-6	Formic acid	OC=O	Inactive	TRUE	Inconclusive		1
DTXSID2025478	108-21-4	Isopropyl acetate	CC(C)OC(C)=O	Inactive	TRUE	Inconclusive		1
DTXSID2025846	109-66-0	Pentane	CCCCC	Inactive	TRUE	Inconclusive		1
DTXSID3020203	106-99-0	13-Butadiene	C=CC=C	Inactive	TRUE	Inconclusive		1
DTXSID3020415	106-93-4	12-Dibromoethane	BrCCBr	Inactive	TRUE	Inconclusive		1
DTXSID3020596	100-41-4	Ethylbenzene	CCC1C=CC=CC=1	Inactive	TRUE	Inconclusive		1
DTXSID3020833	1634-04-4	Methyl tert-butyl ether	COC(C)(C)C	Inactive	TRUE	Inconclusive		1
DTXSID3020964	98-95-3	Nitrobenzene	[O-][N+](=O)C1C=CC=CC=1	Inactive	TRUE	Inconclusive		1
DTXSID3021720	60-29-7	Diethyl ether	CCOCC	Inactive	TRUE	Inconclusive		1
DTXSID3021986	126-73-8	Tributyl phosphate	CCCCOP(=O)(OCCCC)OCCCC	Inactive	TRUE	Inconclusive		1
DTXSID3022455	131-11-3	Dimethyl phthalate	COC(=O)C1C=CC=CC=1C(=O)OC	Inactive	TRUE	Inconclusive		1
DTXSID3024366	121-44-8	Triethylamine	CCN(CC)CC	Inactive	TRUE	Inconclusive		1
DTXSID3025469	123-51-3	Isopentyl alcohol	CC(C)CCO	Inactive	TRUE	Inconclusive		1
DTXSID3025542	79-41-4	Methacrylic acid	CC(=C)C(O)=O	Inactive	TRUE	Inconclusive		1
DTXSID3026435	76-15-3	Chloropentafluoroethane	FC(F)(F)C(F)(F)Cl	Inactive	TRUE	Inconclusive		1
DTXSID3040728	107-66-4	Phosphoric acid dibutyl ester	CCCCOP(O)(=O)OCCCC	Inactive	TRUE	Inconclusive		1
DTXSID4020298	108-90-7	Chlorobenzene	ClC1C=CC=CC=1	Inactive	TRUE	Inconclusive		1
DTXSID4020375	50-29-3	DDT	ClC(Cl)(Cl)C(C1C=CC(Cl)=CC=1)C1C=CC(Cl)=CC=1	Inactive	TRUE	Inconclusive		1
DTXSID4020533	123-91-1	14-Dioxane	C1COCCO1	Inactive	TRUE	Inconclusive		1
DTXSID4020743	75-47-8	Iodoform	IC(I)I	Inactive	TRUE	Inconclusive		1
DTXSID4021551	506-77-4	Cyanogen chloride	N#CCl	Inactive	TRUE	Inconclusive		1
DTXSID4021767	79-20-9	Methyl acetate	COC(C)=O	Inactive	TRUE	Inconclusive		1
DTXSID4021890	108-20-3	Isopropyl ether	CC(C)OC(C)C	Inactive	TRUE	Inconclusive		1
DTXSID4021894	108-93-0	Cyclohexanol	OC1CCCCC1	Inactive	TRUE	Inconclusive		1
DTXSID4021923	110-82-7	Cyclohexane	C1CCCCC1	Inactive	TRUE	Inconclusive		1
DTXSID4021975	122-39-4	Diphenylamine	C1=CC=CC=C1NC1C=CC=CC=1	Inactive	TRUE	Inconclusive		1
DTXSID4025791	88-72-2	2-Nitrotoluene	CC1=CC=CC=C1[N+]([O-])=O	Inactive	TRUE	Inconclusive		1
DTXSID4025909	88-89-1	Picric acid	[O-][N+](=O)C1=CC(=C(O)C(=C1)[N+]([O-])=O)[N+]([O-])=O	Inactive	TRUE	Inconclusive		1
DTXSID4027232	598-56-1	NN-Dimethylethylamine	CCN(C)C	Inactive	TRUE	Inconclusive		1
DTXSID5020281	100-00-5	1-Chloro-4-nitrobenzene	[O-][N+](=O)C1C=CC(Cl)=CC=1	Inactive	TRUE	Inconclusive		1
DTXSID5020316	126-99-8	Chloroprene	C=CC(=C)Cl	Inactive	TRUE	Inconclusive		1
DTXSID5020499	127-19-5	NN-Dimethylacetamide	CC(=O)N(C)C	Inactive	TRUE	Inconclusive		1
DTXSID5020865	101-14-4	44'-Methylenebis(2-chloroaniline)	NC1C=CC(CC2=CC(Cl)=C(N)C=C2)=CC=1Cl	Inactive	TRUE	Inconclusive		1
DTXSID5021384	75-69-4	Trichlorofluoromethane	FC(Cl)(Cl)Cl	Inactive	TRUE	Inconclusive		1
DTXSID5021885	107-41-5	2-Methyl-24-pentanediol	CC(O)CC(C)(C)O	Inactive	TRUE	Inconclusive		1
DTXSID5024057	124-40-3	Dimethylamine	CNC	Inactive	TRUE	Inconclusive		1
DTXSID5025609	107-31-3	Methyl formate	COC=O	Inactive	TRUE	Inconclusive		1
DTXSID5026091	76-12-0	12-Difluoro-1122-tetrachloroethane	FC(Cl)(Cl)C(F)(Cl)Cl	Inactive	TRUE	Inconclusive		1
DTXSID5026415	75-63-8	Bromotrifluoromethane	FC(F)(F)Br	Inactive	TRUE	Inconclusive		1
DTXSID6020301	75-45-6	Chlorodifluoromethane	FC(F)Cl	Inactive	TRUE	Inconclusive		1
DTXSID6020856	872-50-4	N-Methyl-2-pyrrolidone	CN1CCCC1=O	Inactive	TRUE	Inconclusive		1
DTXSID6020981	79-46-9	2-Nitropropane	CC(C)[N+]([O-])=O	Inactive	TRUE	Inconclusive		1
DTXSID6021377	76-13-1	112-Trichloro-122-trifluoroethane	FC(F)(Cl)C(F)(Cl)Cl	Inactive	TRUE	Inconclusive		1
DTXSID6021901	109-60-4	Propyl acetate	CCCOC(C)=O	Inactive	TRUE	Inconclusive		1
DTXSID6021909	109-89-7	Diethylamine	CCNCC	Inactive	TRUE	Inconclusive		1
DTXSID6027264	628-96-6	Ethylene glycol dinitrate	[O-][N+](=O)OCCO[N+]([O-])=O	Inactive	TRUE	Inconclusive		1
DTXSID6029121	92-94-4	11':4'1''-Terphenyl	C1=CC(=CC=C1C1C=CC=CC=1)C1C=CC=CC=1	Inactive	TRUE	Inconclusive		1
DTXSID6032192	78-30-8	Tri-o-cresyl phosphate	CC1C=CC=CC=1OP(=O)(OC1C=CC=CC=1C)OC1C=CC=CC=1C	Inactive	TRUE	Inconclusive		1
DTXSID7020009	75-05-8	Acetonitrile	CC#N	Inactive	TRUE	Inconclusive		1
DTXSID7020689	67-72-1	Hexachloroethane	ClC(Cl)(Cl)C(Cl)(Cl)Cl	Inactive	TRUE	Inconclusive		1
DTXSID7020762	67-63-0	Isopropanol	CC(C)O	Inactive	TRUE	Inconclusive		1
DTXSID7021360	108-88-3	Toluene	CC1C=CC=CC=1	Inactive	TRUE	Inconclusive		1
DTXSID7021520	143-22-6	2-[2-(2-Butoxyethoxy)ethoxy]ethanol	CCCCOCCOCCOCCO	Inactive	TRUE	Inconclusive		1
DTXSID7024087	110-80-5	2-Ethoxyethanol	CCOCCO	Inactive	TRUE	Inconclusive		1
DTXSID7024665	106-97-8	Butane	CCCC	Inactive	TRUE	Inconclusive		1
DTXSID7025683	74-89-5	Methylamine	CN	Inactive	TRUE	Inconclusive		1
DTXSID7052498	75-43-4	Dichlorofluoromethane	FC(Cl)Cl	Inactive	TRUE	Inconclusive		1
DTXSID8020204	75-65-0	tert-Butyl alcohol	CC(C)(C)O	Inactive	TRUE	Inconclusive		1
DTXSID8020462	111-46-6	Diethylene glycol	OCCOCCO	Inactive	TRUE	Inconclusive		1
DTXSID8020597	107-21-1	Ethylene glycol	OCCO	Inactive	TRUE	Inconclusive		1
DTXSID8020832	74-83-9	Methyl bromide	CBr	Inactive	TRUE	Inconclusive		1
DTXSID8020913	91-20-3	Naphthalene	C1=CC=CC2=CC=CC=C21	Inactive	TRUE	Inconclusive		1
DTXSID8020969	79-24-3	Nitroethane	CC[N+]([O-])=O	Inactive	TRUE	Inconclusive		1
DTXSID8021434	75-01-4	Vinyl chloride	C=CCl	Inactive	TRUE	Inconclusive		1
DTXSID8021438	75-35-4	11-Dichloroethylene	C=C(Cl)Cl	Inactive	TRUE	Inconclusive		1
DTXSID8024284	107-98-2	1-Methoxy-2-propanol	COCC(C)O	Inactive	TRUE	Inconclusive		1
DTXSID8025468	78-78-4	2-Methylbutane	CCC(C)C	Inactive	TRUE	Inconclusive		1
DTXSID8025678	75-04-7	Ethanamine	CCN	Inactive	TRUE	Inconclusive		1
DTXSID8025961	79-09-4	Propionic acid	CCC(O)=O	Inactive	TRUE	Inconclusive		1
DTXSID8042052	95-13-6	1H-Indene	C1C=CC2=CC=CC=C21	Inactive	TRUE	Inconclusive		1
DTXSID8060327	558-13-4	Carbon tetrabromide	BrC(Br)(Br)Br	Inactive	TRUE	Inconclusive		1
DTXSID9021390	96-18-4	123-Trichloropropane	ClC(CCl)CCl	Inactive	TRUE	Inconclusive		1
DTXSID9021762	78-92-2	2-Butanol	CCC(C)O	Inactive	TRUE	Inconclusive		1
DTXSID9021847	101-84-8	Diphenyl oxide	C1=CC=CC=C1OC1C=CC=CC=1	Inactive	TRUE	Inconclusive		1
DTXSID9021928	111-15-9	Ethylene glycol monoethyl ether acetate	CCOCCOC(C)=O	Inactive	TRUE	Inconclusive		1
DTXSID9024148	74-90-8	Hydrogen cyanide	C#N	Inactive	TRUE	Inconclusive		1
DTXSID9025453	123-92-2	3-Methylbutyl acetate	CC(C)CCOC(C)=O	Inactive	TRUE	Inconclusive		1
DTXSID9038717	110-83-8	Cyclohexene	C1CCCC=C1	Inactive	TRUE	Inconclusive		1
DTXSID0020315	76-06-2	Trichloronitromethane	[O-][N+](=O)C(Cl)(Cl)Cl	Inactive	TRUE	Inconclusive		1
DTXSID0021541	74-87-3	Chloromethane	CCl	Inactive	TRUE	Inconclusive		1
DTXSID1020980	108-03-2	1-Nitropropane	CCC[N+]([O-])=O	Inactive	TRUE	Inconclusive		1
DTXSID1021952	115-86-6	Triphenyl phosphate	O=P(OC1C=CC=CC=1)(OC1C=CC=CC=1)OC1C=CC=CC=1	Inactive	TRUE	Inconclusive		1
DTXSID1023992	460-19-5	Cyanogen	N#CC#N	Inactive	TRUE	Inconclusive		1
DTXSID2021739	71-23-8	1-Propanol	CCCO	Inactive	TRUE	Inconclusive		1
DTXSID2025553	110-49-6	2-Methoxyethyl acetate	COCCOC(C)=O	Inactive	TRUE	Inconclusive		1
DTXSID2026238	75-50-3	Trimethylamine	CN(C)C	Inactive	TRUE	Inconclusive		1
DTXSID2026781	108-11-2	4-Methyl-2-pentanol	CC(C)CC(C)O	Inactive	TRUE	Inconclusive		1
DTXSID3021982	123-86-4	Butyl acetate	CCCCOC(C)=O	Inactive	TRUE	Inconclusive		1
DTXSID3025049	111-77-3	Diethylene glycol monomethyl ether	COCCOCCO	Inactive	TRUE	Inconclusive		1
DTXSID4020161	92-52-4	Biphenyl	C1=CC=CC=C1C1C=CC=CC=1	Inactive	TRUE	Inconclusive		1
DTXSID4025371	151-67-7	Halothane	FC(F)(F)C(Cl)Br	Inactive	TRUE	Inconclusive		1
DTXSID5024182	109-86-4	2-Methoxyethanol	COCCO	Inactive	TRUE	Inconclusive		1
DTXSID5026837	110-19-0	Isobutyl acetate	CC(C)COC(C)=O	Inactive	TRUE	Inconclusive		1
DTXSID6020436	75-71-8	Dichlorodifluoromethane	FC(F)(Cl)Cl	Inactive	TRUE	Inconclusive		1
DTXSID6020515	68-12-2	NN-Dimethylformamide	CN(C)C=O	Inactive	TRUE	Inconclusive		1
DTXSID6040117	109-94-4	Ethyl formate	CCOC=O	Inactive	TRUE	Inconclusive		1
DTXSID6051562	108-84-9	13-Dimethylbutyl acetate	CC(C)CC(C)OC(C)=O	Inactive	TRUE	Inconclusive		1
DTXSID7021780	84-66-2	Diethyl phthalate	CCOC(=O)C1=CC=CC=C1C(=O)OCC	Inactive	TRUE	Inconclusive		1
DTXSID7042196	138-22-7	Butyl lactate	CCCCOC(=O)C(C)O	Inactive	TRUE	Inconclusive		1
DTXSID9020584	64-17-5	Ethanol	CCO	Inactive	TRUE	Inconclusive		1
DTXSID9021841	100-61-8	N-Methylaniline	CNC1C=CC=CC=1	Inactive	TRUE	Inconclusive		1
DTXSID2021284	100-42-5	Styrene	C=CC1C=CC=CC=1	Inactive	TRUE	Inconclusive		1
DTXSID2025347	98-00-0	Furfuryl alcohol	OCC1=CC=CO1	Inactive	TRUE	Inconclusive		1
DTXSID0020153	100-44-7	Benzyl chloride	ClCC1C=CC=CC=1	Inactive	TRUE	Inconclusive		1
DTXSID0020442	94-75-7	24-Dichlorophenoxyacetic acid	OC(=O)COC1C=CC(Cl)=CC=1Cl	Inactive	TRUE	Inconclusive		1
DTXSID0020448	78-87-5	12-Dichloropropane	CC(Cl)CCl	Inactive	TRUE	Inconclusive		1
DTXSID00207739	590-67-0	1-Methylcyclohexanol	CC1(O)CCCCC1	Inactive	TRUE	Inconclusive		1
DTXSID0021383	79-01-6	Trichloroethylene	ClC=C(Cl)Cl	Inactive	TRUE	Inconclusive		1
DTXSID0021389	52-68-6	Trichlorfon	COP(=O)(OC)C(O)C(Cl)(Cl)Cl	Inactive	TRUE	Inconclusive		1
DTXSID0021462	136-23-2	Zinc dibutyldithiocarbamate	[ZnH2+2].CCCCN(CCCC)C([S-])=S.CCCCN(CCCC)C([S-])=S	Inactive	TRUE	Inconclusive		1
DTXSID0021464	137-30-4	Ziram	[ZnH2+2].CN(C)C([S-])=S.CN(C)C([S-])=S	Inactive	TRUE	Inconclusive		1
DTXSID0021832	99-97-8	NN4-Trimethylaniline	CC1C=CC(=CC=1)N(C)C	Inactive	TRUE	Inconclusive		1
DTXSID0021834	100-02-7	4-Nitrophenol	[O-][N+](=O)C1C=CC(O)=CC=1	Inactive	TRUE	Inconclusive		1
DTXSID0021888	107-87-9	2-Pentanone	CCCC(C)=O	Inactive	TRUE	Inconclusive		1
DTXSID0021917	110-54-3	n-Hexane	CCCCCC	Inactive	TRUE	Inconclusive		1
DTXSID0021961	119-61-9	Benzophenone	O=C(C1C=CC=CC=1)C1C=CC=CC=1	Inactive	TRUE	Inconclusive		1
DTXSID0021965	120-82-1	124-Trichlorobenzene	ClC1=CC(Cl)=C(Cl)C=C1	Inactive	TRUE	Inconclusive		1
DTXSID0022018	298-04-4	Disulfoton	CCSCCSP(=S)(OCC)OCC	Inactive	TRUE	Inconclusive		1
DTXSID0022062	563-80-4	3-Methyl-2-butanone	CC(C)C(C)=O	Inactive	TRUE	Inconclusive		1
DTXSID0022068	591-78-6	2-Hexanone	CCCCC(C)=O	Inactive	TRUE	Inconclusive		1
DTXSID0022220	4901-51-3	2345-Tetrachlorophenol	OC1C=C(Cl)C(Cl)=C(Cl)C=1Cl	Inactive	TRUE	Inconclusive		1
DTXSID0022432	218-01-9	Chrysene	C1=CC2C3=CC=CC=C3C=CC=2C2=CC=CC=C21	Inactive	TRUE	Inconclusive		1
DTXSID0023113	90-05-1	2-Methoxyphenol	COC1C=CC=CC=1O	Inactive	TRUE	Inconclusive		1
DTXSID0023870	504-24-5	4-Aminopyridine	NC1C=CN=CC=1	Inactive	TRUE	Inconclusive		1
DTXSID0023878	120-12-7	Anthracene	C1=C2C=CC=CC2=CC2C=CC=CC=21	Inactive	TRUE	Inconclusive		1
DTXSID0024050	75-37-6	11-Difluoroethane	CC(F)F	Inactive	TRUE	Inconclusive		1
DTXSID0024395	108-24-7	Acetic anhydride	CC(=O)OC(C)=O	Inactive	TRUE	Inconclusive		1
DTXSID0024399	513-86-0	Acetoin	CC(O)C(C)=O	Inactive	TRUE	Inconclusive		1
DTXSID0024896	2008-39-1	(24-Dichlorophenoxy)acetic acid dimethylamine	CNC.OC(=O)COC1C=CC(Cl)=CC=1Cl	Inactive	TRUE	Inconclusive		1
DTXSID0025286	110-71-4	Ethylene glycol dimethyl ether	COCCOC	Inactive	TRUE	Inconclusive		1
DTXSID0025604	637-92-3	Ethyl t-butyl ether	CCOC(C)(C)C	Inactive	TRUE	Inconclusive		1
DTXSID0026418	75-66-1	tert-Butyl mercaptan	CC(C)(C)S	Inactive	TRUE	Inconclusive		1
DTXSID0026913	112-40-3	Dodecane	CCCCCCCCCCCC	Inactive	TRUE	Inconclusive		1
DTXSID0027309	763-69-9	Ethyl 3-ethoxypropionate	CCOC(=O)CCOCC	Inactive	TRUE	Inconclusive		1
DTXSID0045832	87-33-2	Isosorbide 25-dinitrate	[O-][N+](=O)OC1COC2C1OCC2O[N+]([O-])=O	Inactive	TRUE	Inconclusive		1
DTXSID0047749	108-87-2	Methylcyclohexane	CC1CCCCC1	Inactive	TRUE	Inconclusive		1
DTXSID0059407	111-67-1	2-Octene	CC=CCCCCC	Inactive	TRUE	Inconclusive		1
DTXSID1020221	98-54-4	4-(11-Dimethylethyl)phenol	CC(C)(C)C1C=CC(O)=CC=1	Inactive	TRUE	Inconclusive		1
DTXSID1020223	3068-88-0	beta-Butyrolactone	CC1CC(=O)O1	Inactive	TRUE	Inconclusive		1
DTXSID1020302	75-00-3	Chloroethane	CCCl	Inactive	TRUE	Inconclusive		1
DTXSID1020439	120-83-2	24-Dichlorophenol	OC1C=CC(Cl)=CC=1Cl	Inactive	TRUE	Inconclusive		1
DTXSID1020516	57-14-7	11-Dimethylhydrazine	CN(C)N	Inactive	TRUE	Inconclusive		1
DTXSID1020566	106-89-8	Epichlorohydrin	ClCC1CO1	Inactive	TRUE	Inconclusive		1
DTXSID1020855	298-00-0	Methyl parathion	COP(=S)(OC1C=CC(=CC=1)[N+]([O-])=O)OC	Inactive	TRUE	Inconclusive		1
DTXSID1021322	97-77-8	Tetraethylthiuram disulfide	CCN(CC)C(=S)SSC(=S)N(CC)CC	Inactive	TRUE	Inconclusive		1
DTXSID1021324	811-97-2	1112-Tetrafluoroethane	FCC(F)(F)F	Inactive	TRUE	Inconclusive		1
DTXSID1021374	75-25-2	Bromoform	BrC(Br)Br	Inactive	TRUE	Inconclusive		1
DTXSID1021378	76-03-9	Trichloroacetic acid	OC(=O)C(Cl)(Cl)Cl	Inactive	TRUE	Inconclusive		1
DTXSID1021407	55-63-0	Trinitroglycerin	[O-][N+](=O)OC(CO[N+]([O-])=O)CO[N+]([O-])=O	Inactive	TRUE	Inconclusive		1
DTXSID1021821	96-29-7	2-Butanone oxime	CCC(C)=NO	Inactive	TRUE	Inconclusive		1
DTXSID1021879	107-12-0	Propionitrile	CCC#N	Inactive	TRUE	Inconclusive		1
DTXSID1022007	142-96-1	Butyl ether	CCCCOCCCC	Inactive	TRUE	Inconclusive		1
DTXSID1024621	111-96-6	Diethylene glycol dimethyl ether	COCCOCCOC	Inactive	TRUE	Inconclusive		1
DTXSID1024671	1338-23-4	2-Butanone peroxide	CC(CC)(OOC(C)(CC)OO)OO	Inactive	TRUE	Inconclusive		1
DTXSID1024704	98-51-1	4-tert-Butyltoluene	CC1C=CC(=CC=1)C(C)(C)C	Inactive	TRUE	Inconclusive		1
DTXSID1025481	75-33-2	Isopropyl mercaptan	CC(C)S	Inactive	TRUE	Inconclusive		1
DTXSID1025853	79-21-0	Peracetic acid	CC(=O)OO	Inactive	TRUE	Inconclusive		1
DTXSID1026089	634-90-2	1235-Tetrachlorobenzene	ClC1C=C(Cl)C=C(Cl)C=1Cl	Inactive	TRUE	Inconclusive		1
DTXSID1026118	119-64-2	Tetralin	C1CCCC2C=CC=CC=21	Inactive	TRUE	Inconclusive		1
DTXSID1026164	95-53-4	2-Methylaniline	CC1C=CC=CC=1N	Inactive	TRUE	Inconclusive		1
DTXSID1026401	75-28-5	Isobutane	CC(C)C	Inactive	TRUE	Inconclusive		1
DTXSID1026792	108-44-1	3-Methylaniline	CC1=CC(N)=CC=C1	Inactive	TRUE	Inconclusive		1
DTXSID1026796	108-65-6	1-Methoxy-2-propyl acetate	COCC(C)OC(C)=O	Inactive	TRUE	Inconclusive		1
DTXSID1026904	112-07-2	2-Butoxyethyl acetate	CCCCOCCOC(C)=O	Inactive	TRUE	Inconclusive		1
DTXSID1026908	112-25-4	2-Hexyloxyethanol	CCCCCCOCCO	Inactive	TRUE	Inconclusive		1
DTXSID1027500	2807-30-9	2-Propoxyethanol	CCCOCCO	Inactive	TRUE	Inconclusive		1
DTXSID1029128	97-99-4	Tetrahydrofurfuryl alcohol	OCC1CCCO1	Inactive	TRUE	Inconclusive		1
DTXSID1040110	105-37-3	Ethyl propionate	CCC(=O)OCC	Inactive	TRUE	Inconclusive		1
DTXSID1041267	1569-02-4	1-Ethoxy-2-propanol	CCOCC(C)O	Inactive	TRUE	Inconclusive		1
DTXSID1042021	354-23-4	12-Dichloro-112-trifluoroethane	FC(Cl)C(F)(F)Cl	Inactive	TRUE	Inconclusive		1
DTXSID1051690	135-02-4	2-Methoxybenzaldehyde	COC1C=CC=CC=1C=O	Inactive	TRUE	Inconclusive		1
DTXSID1058717	573-98-8	12-Dimethylnaphthalene	CC1C=CC2=CC=CC=C2C=1C	Inactive	TRUE	Inconclusive		1
DTXSID10870771	771-98-2	1-Phenyl-1-cyclohexene	C1CCCC=C1C1C=CC=CC=1	Inactive	TRUE	Inconclusive		1
DTXSID2020137	92-87-5	44_-Diamino-11_-biphenyl	NC1C=CC(=CC=1)C1C=CC(N)=CC=1	Inactive	TRUE	Inconclusive		1
DTXSID2020139	50-32-8	Benzo[a]pyrene	C1C2=CC=CC=C2C2=CC=C3C=CC=C4C=CC=1C2=C43	Inactive	TRUE	Inconclusive		1
DTXSID2020422	1717-00-6	11-Dichloro-1-fluoroethane	CC(F)(Cl)Cl	Inactive	TRUE	Inconclusive		1
DTXSID2020682	118-74-1	Hexachlorobenzene	ClC1C(Cl)=C(Cl)C(Cl)=C(Cl)C=1Cl	Inactive	TRUE	Inconclusive		1
DTXSID2020688	77-47-4	Hexachlorocyclopentadiene	ClC1(Cl)C(Cl)=C(Cl)C(Cl)=C1Cl	Inactive	TRUE	Inconclusive		1
DTXSID2020894	90-94-8	Bis(4-(dimethylamino)phenyl)methanone	CN(C)C1C=CC(=CC=1)C(=O)C1C=CC(=CC=1)N(C)C	Inactive	TRUE	Inconclusive		1
DTXSID2020921	91-59-8	2-Naphthylamine	NC1=CC2C=CC=CC=2C=C1	Inactive	TRUE	Inconclusive		1
DTXSID2021026	924-16-3	N-Nitrosodibutylamine	CCCCN(CCCC)N=O	Inactive	TRUE	Inconclusive		1
DTXSID2021028	55-18-5	N-Nitrosodiethylamine	CCN(CC)N=O	Inactive	TRUE	Inconclusive		1
DTXSID2021151	90-43-7	2-Phenylphenol	OC1C=CC=CC=1C1C=CC=CC=1	Inactive	TRUE	Inconclusive		1
DTXSID2021315	1746-01-6	2378-Tetrachlorodibenzo-14-dioxin	ClC1C=C2OC3=CC(Cl)=C(Cl)C=C3OC2=CC=1Cl	Inactive	TRUE	Inconclusive		1
DTXSID2021319	127-18-4	Tetrachloroethylene	ClC(Cl)=C(Cl)Cl	Inactive	TRUE	Inconclusive		1
DTXSID2021440	88-12-0	Vinylpyrrolidone	C=CN1CCCC1=O	Inactive	TRUE	Inconclusive		1
DTXSID2021658	123-38-6	Propanal	CCC=O	Inactive	TRUE	Inconclusive		1
DTXSID2021735	67-68-5	Dimethyl sulfoxide	CS(C)=O	Inactive	TRUE	Inconclusive		1
DTXSID2021941	111-90-0	2-(2-Ethoxyethoxy)ethanol	CCOCCOCCO	Inactive	TRUE	Inconclusive		1
DTXSID2021947	112-70-9	1-Tridecanol	CCCCCCCCCCCCCO	Inactive	TRUE	Inconclusive		1
DTXSID2022096	629-19-6	Dipropyl disulfide	CCCSSCCC	Inactive	TRUE	Inconclusive		1
DTXSID2022254	13071-79-9	Terbufos	CC(C)(C)SCSP(=S)(OCC)OCC	Inactive	TRUE	Inconclusive		1
DTXSID2024086	563-12-2	Ethion	CCOP(=S)(OCC)SCSP(=S)(OCC)OCC	Inactive	TRUE	Inconclusive		1
DTXSID2024955	110-05-4	Di-tert-butyl peroxide	CC(C)(C)OOC(C)(C)C	Inactive	TRUE	Inconclusive		1
DTXSID2025682	75-31-0	Isopropylamine	CC(C)N	Inactive	TRUE	Inconclusive		1
DTXSID2027204	556-61-6	Methyl isothiocyanate	CN=C=S	Inactive	TRUE	Inconclusive		1
DTXSID2027254	624-41-9	2-Methylbutyl acetate	CCC(C)COC(C)=O	Inactive	TRUE	Inconclusive		1
DTXSID2029167	137-42-8	Metam-sodium	[Na+].CNC([S-])=S	Inactive	TRUE	Inconclusive		1
DTXSID2034259	2682-20-4	2-Methyl-3(2H)-isothiazolone	CN1SC=CC1=O	Inactive	TRUE	Inconclusive		1
DTXSID2034679	53404-37-8	24-D 2-Ethyl-4-methylpentyl ester	CC(C)CC(COC(=O)COC1C=CC(Cl)=CC=1Cl)CC	Inactive	TRUE	Inconclusive		1
DTXSID2042149	55107-14-7	Methyl pivaloylacetate	COC(=O)CC(=O)C(C)(C)C	Inactive	TRUE	Inconclusive		1
DTXSID2047438	106-35-4	3-Heptanone	CCCCC(=O)CC	Inactive	TRUE	Inconclusive		1
DTXSID2060466	592-76-7	1-Heptene	CCCCCC=C	Inactive	TRUE	Inconclusive		1
DTXSID3020207	88-85-7	Dinoseb	CCC(C)C1=CC(=CC(=C1O)[N+]([O-])=O)[N+]([O-])=O	Inactive	TRUE	Inconclusive		1
DTXSID3021431	108-05-4	Vinyl acetate	CC(=O)OC=C	Inactive	TRUE	Inconclusive		1
DTXSID3021516	78-93-3	Methyl ethyl ketone	CCC(C)=O	Inactive	TRUE	Inconclusive		1
DTXSID3024289	129-00-0	Pyrene	C1=CC2C=CC=C3C=CC4=CC=CC1=C4C=23	Inactive	TRUE	Inconclusive		1
DTXSID3024368	112-50-5	2-[2-(2-Ethoxyethoxy)ethoxy]ethanol	CCOCCOCCOCCO	Inactive	TRUE	Inconclusive		1
DTXSID3024869	80-15-9	Cumene hydroperoxide	CC(C)(OO)C1C=CC=CC=1	Inactive	TRUE	Inconclusive		1
DTXSID3025047	112-36-7	Diethylene glycol diethyl ether	CCOCCOCCOCC	Inactive	TRUE	Inconclusive		1
DTXSID3025091	119-90-4	C.I. Disperse Black 6	COC1C=C(C=CC=1N)C1C=C(OC)C(N)=CC=1	Inactive	TRUE	Inconclusive		1
DTXSID3025590	96-37-7	Methylcyclopentane	CC1CCCC1	Inactive	TRUE	Inconclusive		1
DTXSID3027247	617-94-7	2-Phenylpropan-2-ol	CC(C)(O)C1C=CC=CC=1	Inactive	TRUE	Inconclusive		1
DTXSID3039242	71-43-2	Benzene	C1C=CC=CC=1	Inactive	TRUE	Inconclusive		1
DTXSID3041954	106-68-3	3-Octanone	CCCCCC(=O)CC	Inactive	TRUE	Inconclusive		1
DTXSID3041958	4110-50-3	Ethyl propyl sulfide	CCSCCC	Inactive	TRUE	Inconclusive		1
DTXSID3044380	134-81-6	12-Diphenylethanedione	O=C(C1C=CC=CC=1)C(=O)C1C=CC=CC=1	Inactive	TRUE	Inconclusive		1
DTXSID3052147	51207-31-9	2378-Tetrachlorodibenzofuran	ClC1=CC2OC3=CC(Cl)=C(Cl)C=C3C=2C=C1Cl	Inactive	TRUE	Inconclusive		1
DTXSID4020373	72-54-8	pp'-DDD	ClC(Cl)C(C1=CC=C(Cl)C=C1)C1=CC=C(Cl)C=C1	Inactive	TRUE	Inconclusive		1
DTXSID4020402	95-80-7	24-Diaminotoluene	CC1C=CC(N)=CC=1N	Inactive	TRUE	Inconclusive		1
DTXSID4020828	150-76-5	4-Methoxyphenol	COC1C=CC(O)=CC=1	Inactive	TRUE	Inconclusive		1
DTXSID4020878	91-57-6	2-Methylnaphthalene	CC1=CC2=CC=CC=C2C=C1	Inactive	TRUE	Inconclusive		1
DTXSID4021137	108-45-2	13-Benzenediamine	NC1=CC(N)=CC=C1	Inactive	TRUE	Inconclusive		1
DTXSID4021393	112-27-6	Triethylene glycol	OCCOCCOCCO	Inactive	TRUE	Inconclusive		1
DTXSID4021503	74-97-5	Bromochloromethane	ClCBr	Inactive	TRUE	Inconclusive		1
DTXSID4021892	108-89-4	4-Methylpyridine	CC1C=CN=CC=1	Inactive	TRUE	Inconclusive		1
DTXSID4025080	108-83-8	Diisobutyl ketone	CC(C)CC(=O)CC(C)C	Inactive	TRUE	Inconclusive		1
DTXSID4025117	624-92-0	Methyl disulfide	CSSC	Inactive	TRUE	Inconclusive		1
DTXSID4025298	104-75-6	2-Ethylhexylamine	CCCCC(CN)CC	Inactive	TRUE	Inconclusive		1
DTXSID4025402	592-41-6	1-Hexene	CCCCC=C	Inactive	TRUE	Inconclusive		1
DTXSID4026183	102-82-9	Tributylamine	CCCCN(CCCC)CCCC	Inactive	TRUE	Inconclusive		1
DTXSID4026343	60-24-2	2-Mercaptoethanol	OCCS	Inactive	TRUE	Inconclusive		1
DTXSID4026422	75-75-2	Methanesulfonic acid	CS(O)(=O)=O	Inactive	TRUE	Inconclusive		1
DTXSID4027236	602-01-7	23-Dinitrotoluene	CC1=CC=CC(=C1[N+]([O-])=O)[N+]([O-])=O	Inactive	TRUE	Inconclusive		1
DTXSID4027319	823-40-5	26-Toluenediamine	CC1C(N)=CC=CC=1N	Inactive	TRUE	Inconclusive		1
DTXSID4027579	4792-15-8	Pentaethylene glycol	OCCOCCOCCOCCOCCO	Inactive	TRUE	Inconclusive		1
DTXSID4027731	11099-06-2	Silicic acid ethyl ester	CCO[Si](O)=O	Inactive	TRUE	Inconclusive		1
DTXSID4029143	107-83-5	2-Methylpentane	CCCC(C)C	Inactive	TRUE	Inconclusive		1
DTXSID4032459	298-02-2	Phorate	CCSCSP(=S)(OCC)OCC	Inactive	TRUE	Inconclusive		1
DTXSID4039231	107-05-1	Allyl chloride	C=CCCl	Inactive	TRUE	Inconclusive		1
DTXSID4041608	100-66-3	Anisole	COC1C=CC=CC=1	Inactive	TRUE	Inconclusive		1
DTXSID4047466	109-59-1	2-Isopropoxyethanol	CC(C)OCCO	Inactive	TRUE	Inconclusive		1
DTXSID4052841	108-41-8	m-Chlorotoluene	CC1=CC(Cl)=CC=C1	Inactive	TRUE	Inconclusive		1
DTXSID40862260	592-98-3	3-Octene	CCC=CCCCC	Inactive	TRUE	Inconclusive		1
DTXSID5020023	107-02-8	Acrolein	C=CC=O	Inactive	TRUE	Inconclusive		1
DTXSID5020027	79-06-1	Acrylamide	C=CC(N)=O	Inactive	TRUE	Inconclusive		1
DTXSID5020071	92-67-1	4-Biphenylamine	NC1C=CC(=CC=1)C1C=CC=CC=1	Inactive	TRUE	Inconclusive		1
DTXSID5020152	100-51-6	Benzyl alcohol	OCC1C=CC=CC=1	Inactive	TRUE	Inconclusive		1
DTXSID5020491	60-11-7	C.I. Solvent Yellow 2	CN(C)C1C=CC(=CC=1)N=NC1C=CC=CC=1	Inactive	TRUE	Inconclusive		1
DTXSID5020605	104-76-7	2-Ethyl-1-hexanol	CCCCC(CO)CC	Inactive	TRUE	Inconclusive		1
DTXSID5021124	108-95-2	Phenol	OC1C=CC=CC=1	Inactive	TRUE	Inconclusive		1
DTXSID5021126	92-84-2	Phenothiazine	C1=CC=CC2NC3=CC=CC=C3SC=21	Inactive	TRUE	Inconclusive		1
DTXSID5021205	115-07-1	1-Propene	CC=C	Inactive	TRUE	Inconclusive		1
DTXSID5021207	75-56-9	(+/-)-12-Propylene oxide	CC1CO1	Inactive	TRUE	Inconclusive		1
DTXSID5021332	137-26-8	Bis(dimethylaminothiocarbonyl) disulfide	CN(C)C(=S)SSC(=S)N(C)C	Inactive	TRUE	Inconclusive		1
DTXSID5021380	79-00-5	112-Trichloroethane	ClCC(Cl)Cl	Inactive	TRUE	Inconclusive		1
DTXSID5021889	108-10-1	4-Methyl-2-pentanone	CC(C)CC(C)=O	Inactive	TRUE	Inconclusive		1
DTXSID5021914	110-12-3	5-Methyl-2-hexanone	CC(C)CCC(C)=O	Inactive	TRUE	Inconclusive		1
DTXSID5021916	110-43-0	2-Heptanone	CCCCCC(C)=O	Inactive	TRUE	Inconclusive		1
DTXSID5023902	56-55-3	Benz(a)anthracene	C1=C2C3C=CC=CC=3C=CC2=CC2C=CC=CC=21	Inactive	TRUE	Inconclusive		1
DTXSID5023908	191-24-2	Benzo[ghi]perylene	C1=CC=C2C=CC3C=CC4C=CC5C=CC=C6C=5C=4C=3C2=C61	Inactive	TRUE	Inconclusive		1
DTXSID5024055	77-78-1	Dimethyl sulfate	COS(=O)(=O)OC	Inactive	TRUE	Inconclusive		1
DTXSID5024059	119-93-7	33'-Dimethylbenzidine	CC1=CC(=CC=C1N)C1C=C(C)C(N)=CC=1	Inactive	TRUE	Inconclusive		1
DTXSID5025285	629-14-1	Ethylene glycol diethyl ether	CCOCCOCC	Inactive	TRUE	Inconclusive		1
DTXSID5026382	74-93-1	Methanethiol	CS	Inactive	TRUE	Inconclusive		1
DTXSID5026386	74-98-6	Propane	CCC	Inactive	TRUE	Inconclusive		1
DTXSID5026750	107-03-9	1-Propanethiol	CCCS	Inactive	TRUE	Inconclusive		1
DTXSID5026918	112-53-8	1-Dodecanol	CCCCCCCCCCCCO	Inactive	TRUE	Inconclusive		1
DTXSID5027146	352-93-2	Diethyl sulfide	CCSCC	Inactive	TRUE	Inconclusive		1
DTXSID5027148	354-58-5	111-Trichloro-222-trifluoroethane	FC(F)(F)C(Cl)(Cl)Cl	Inactive	TRUE	Inconclusive		1
DTXSID5039224	75-07-0	Acetaldehyde	CC=O	Inactive	TRUE	Inconclusive		1
DTXSID5044445	589-15-1	4-Bromobenzyl bromide	BrC1C=CC(CBr)=CC=1	Inactive	TRUE	Inconclusive		1
DTXSID5060275	547-63-7	Propanoic acid 2-methyl- methyl ester	COC(=O)C(C)C	Inactive	TRUE	Inconclusive		1
DTXSID6020224	96-48-0	gamma-Butyrolactone	O=C1CCCO1	Inactive	TRUE	Inconclusive		1
DTXSID6020278	97-00-7	1-Chloro-24-dinitrobenzene	[O-][N+](=O)C1C=C(C=CC=1Cl)[N+]([O-])=O	Inactive	TRUE	Inconclusive		1
DTXSID6020307	107-30-2	Chloromethyl methyl ether	COCCl	Inactive	TRUE	Inconclusive		1
DTXSID6020351	123-73-9	(E)-Crotonaldehyde	CC=CC=O	Inactive	TRUE	Inconclusive		1
DTXSID6020359	108-94-1	Cyclohexanone	O=C1CCCCC1	Inactive	TRUE	Inconclusive		1
DTXSID6020430	95-50-1	12-Dichlorobenzene	ClC1C=CC=CC=1Cl	Inactive	TRUE	Inconclusive		1
DTXSID6020438	107-06-2	12-Dichloroethane	ClCCCl	Inactive	TRUE	Inconclusive		1
DTXSID6020694	680-31-9	Hexamethylphosphoramide	CN(C)P(=O)(N(C)C)N(C)C	Inactive	TRUE	Inconclusive		1
DTXSID6021030	86-30-6	N-Nitrosodiphenylamine	O=NN(C1C=CC=CC=1)C1C=CC=CC=1	Inactive	TRUE	Inconclusive		1
DTXSID6021032	621-64-7	N-Nitrosodi-n-propylamine	CCCN(CCC)N=O	Inactive	TRUE	Inconclusive		1
DTXSID6021036	10595-95-6	N-Nitroso-N-methylethylamine	CCN(C)N=O	Inactive	TRUE	Inconclusive		1
DTXSID6021583	431-03-8	23-Butanedione	CC(=O)C(C)=O	Inactive	TRUE	Inconclusive		1
DTXSID6021741	71-41-0	1-Pentanol	CCCCCO	Inactive	TRUE	Inconclusive		1
DTXSID6021828	98-86-2	Acetophenone	CC(=O)C1C=CC=CC=1	Inactive	TRUE	Inconclusive		1
DTXSID6021872	106-49-0	4-Methylbenzenamine	CC1=CC=C(N)C=C1	Inactive	TRUE	Inconclusive		1
DTXSID6021874	106-94-5	1-Bromopropane	CCCBr	Inactive	TRUE	Inconclusive		1
DTXSID6022004	142-28-9	13-Dichloropropane	ClCCCCl	Inactive	TRUE	Inconclusive		1
DTXSID6022006	142-92-7	Hexyl acetate	CCCCCCOC(C)=O	Inactive	TRUE	Inconclusive		1
DTXSID6022008	143-08-8	1-Nonanol	CCCCCCCCCO	Inactive	TRUE	Inconclusive		1
DTXSID6022056	541-73-1	13-Dichlorobenzene	ClC1=CC(Cl)=CC=C1	Inactive	TRUE	Inconclusive		1
DTXSID6022422	101-77-9	44'-Diaminobiphenyl methane	NC1C=CC(CC2C=CC(N)=CC=2)=CC=1	Inactive	TRUE	Inconclusive		1
DTXSID6023947	75-15-0	Carbon disulfide	S=C=S	Inactive	TRUE	Inconclusive		1
DTXSID6023949	463-58-1	Carbonyl sulfide	O=C=S	Inactive	TRUE	Inconclusive		1
DTXSID6024254	85-01-8	Phenanthrene	C1=CC2C=CC=CC=2C2C=CC=CC=21	Inactive	TRUE	Inconclusive		1
DTXSID6024886	287-92-3	Cyclopentane	C1CCCC1	Inactive	TRUE	Inconclusive		1
DTXSID6024913	124-18-5	Decane	CCCCCCCCCC	Inactive	TRUE	Inconclusive		1
DTXSID6024917	123-42-2	Diacetone alcohol	CC(=O)CC(C)(C)O	Inactive	TRUE	Inconclusive		1
DTXSID6025018	101-83-7	Dicyclohexylamine	C1CCCCC1NC1CCCCC1	Inactive	TRUE	Inconclusive		1
DTXSID6025800	2234-13-1	12345678-Octachloronaphthalene	ClC1C2C(=C(Cl)C(Cl)=C(Cl)C=2Cl)C(Cl)=C(Cl)C=1Cl	Inactive	TRUE	Inconclusive		1
DTXSID6025804	111-66-0	1-Octene	CCCCCCC=C	Inactive	TRUE	Inconclusive		1
DTXSID6026377	74-84-0	Ethane	CC	Inactive	TRUE	Inconclusive		1
DTXSID6026612	97-85-8	Isobutyl isobutyrate	CC(C)C(=O)OCC(C)C	Inactive	TRUE	Inconclusive		1
DTXSID6026824	109-79-5	1-Butanethiol	CCCCS	Inactive	TRUE	Inconclusive		1
DTXSID6026905	112-15-2	2-(2-Ethoxyethoxy)ethyl acetate	CCOCCOCCOC(C)=O	Inactive	TRUE	Inconclusive		1
DTXSID6029127	97-64-3	Ethyl lactate	CCOC(=O)C(C)O	Inactive	TRUE	Inconclusive		1
DTXSID6040111	105-54-4	Ethyl butyrate	CCOC(=O)CCC	Inactive	TRUE	Inconclusive		1
DTXSID6047650	123-19-3	4-Heptanone	CCCC(=O)CCC	Inactive	TRUE	Inconclusive		1
DTXSID6051435	600-14-6	23-Pentanedione	CC(=O)C(=O)CC	Inactive	TRUE	Inconclusive		1
DTXSID6052742	135-01-3	o-Diethylbenzene	CCC1=CC=CC=C1CC	Inactive	TRUE	Inconclusive		1
DTXSID7020005	60-35-5	Acetamide	CC(N)=O	Inactive	TRUE	Inconclusive		1
DTXSID7020687	608-73-1	123456-Hexachlorocyclohexane	ClC1C(Cl)C(Cl)C(Cl)C(Cl)C1Cl	Inactive	TRUE	Inconclusive		1
DTXSID7020920	134-32-7	1-Naphthylamine	NC1=CC=CC2C=CC=CC=21	Inactive	TRUE	Inconclusive		1
DTXSID7021029	62-75-9	N-Nitrosodimethylamine	CN(C)N=O	Inactive	TRUE	Inconclusive		1
DTXSID7021100	56-38-2	Parathion	CCOP(=S)(OC1C=CC(=CC=1)[N+]([O-])=O)OCC	Inactive	TRUE	Inconclusive		1
DTXSID7021106	87-86-5	Pentachlorophenol	OC1C(Cl)=C(Cl)C(Cl)=C(Cl)C=1Cl	Inactive	TRUE	Inconclusive		1
DTXSID7021318	79-34-5	1122-Tetrachloroethane	ClC(Cl)C(Cl)Cl	Inactive	TRUE	Inconclusive		1
DTXSID7021940	111-87-5	1-Octanol	CCCCCCCCO	Inactive	TRUE	Inconclusive		1
DTXSID7021946	112-30-1	1-Decanol	CCCCCCCCCCO	Inactive	TRUE	Inconclusive		1
DTXSID7022415	575-43-9	16-Dimethylnaphthalene	CC1=CC=CC2C=C(C)C=CC1=2	Inactive	TRUE	Inconclusive		1
DTXSID7023192	50-21-5	Lactic acid	CC(O)C(O)=O	Inactive	TRUE	Inconclusive		1
DTXSID7024031	156-60-5	(E)-12-Dichloroethylene	ClC=CCl	Inactive	TRUE	Inconclusive		1
DTXSID7024372	118-96-7	246-Trinitrotoluene	CC1C(=CC(=CC=1[N+]([O-])=O)[N+]([O-])=O)[N+]([O-])=O	Inactive	TRUE	Inconclusive		1
DTXSID7024821	98-56-6	1-Chloro-4-(trifluoromethyl)benzene	FC(F)(F)C1C=CC(Cl)=CC=1	Inactive	TRUE	Inconclusive		1
DTXSID7025556	76-38-0	Methoxyflurane	COC(F)(F)C(Cl)Cl	Inactive	TRUE	Inconclusive		1
DTXSID7025849	109-67-1	1-Pentene	CCCC=C	Inactive	TRUE	Inconclusive		1
DTXSID7026811	108-98-5	Benzenethiol	SC1C=CC=CC=1	Inactive	TRUE	Inconclusive		1
DTXSID7026994	123-01-3	n-Dodecylbenzene	CCCCCCCCCCCCC1C=CC=CC=1	Inactive	TRUE	Inconclusive		1
DTXSID7030197	75-26-3	2-Bromopropane	CC(C)Br	Inactive	TRUE	Inconclusive		1
DTXSID7037505	95465-99-9	Cadusafos	CC(CC)SP(=O)(OCC)SC(C)CC	Inactive	TRUE	Inconclusive		1
DTXSID7051557	108-48-5	26-Dimethylpyridine	CC1C=CC=C(C)N=1	Inactive	TRUE	Inconclusive		1
DTXSID7059858	353-50-4	Carbonic difluoride	O=C(F)F	Inactive	TRUE	Inconclusive		1
DTXSID70860875	592-99-4	4-Octene	CCCC=CCCC	Inactive	TRUE	Inconclusive		1
DTXSID8020090	62-53-3	Aniline	NC1C=CC=CC=1	Inactive	TRUE	Inconclusive		1
DTXSID8020173	542-88-1	bis(Chloromethyl) ether	ClCOCCl	Inactive	TRUE	Inconclusive		1
DTXSID8020250	56-23-5	Carbon tetrachloride	ClC(Cl)(Cl)Cl	Inactive	TRUE	Inconclusive		1
DTXSID8020599	151-56-4	Ethyleneimine	C1CN1	Inactive	TRUE	Inconclusive		1
DTXSID8021062	930-55-2	N-Nitrosopyrrolidine	O=NN1CCCC1	Inactive	TRUE	Inconclusive		1
DTXSID8021482	67-64-1	Acetone	CC(C)=O	Inactive	TRUE	Inconclusive		1
DTXSID8021513	123-72-8	Butyraldehyde	CCCC=O	Inactive	TRUE	Inconclusive		1
DTXSID8021515	107-92-6	Butanoic acid	CCCC(O)=O	Inactive	TRUE	Inconclusive		1
DTXSID8021519	112-34-5	2-(2-Butoxyethoxy)ethanol	CCCCOCCOCCO	Inactive	TRUE	Inconclusive		1
DTXSID8021931	111-27-3	1-Hexanol	CCCCCCO	Inactive	TRUE	Inconclusive		1
DTXSID8024286	75-55-8	Propyleneimine	CC1CN1	Inactive	TRUE	Inconclusive		1
DTXSID8024448	2179-59-1	Allyl propyl disulfide	CCCSSCC=C	Inactive	TRUE	Inconclusive		1
DTXSID8024814	106-43-4	4-Chlorotoluene	CC1=CC=C(Cl)C=C1	Inactive	TRUE	Inconclusive		1
DTXSID8025541	301-12-2	Oxydemeton-methyl	CCS(=O)CCSP(=O)(OC)OC	Inactive	TRUE	Inconclusive		1
DTXSID8025545	74-82-8	Methane	C	Inactive	TRUE	Inconclusive		1
DTXSID8026141	68-11-1	Thioglycolic acid	OC(=O)CS	Inactive	TRUE	Inconclusive		1
DTXSID8026145	110-02-1	Thiophene	C1=CC=CS1	Inactive	TRUE	Inconclusive		1
DTXSID8026193	87-61-6	123-Trichlorobenzene	ClC1C=CC=C(Cl)C=1Cl	Inactive	TRUE	Inconclusive		1
DTXSID8026694	103-09-3	2-Ethylhexyl acetate	CCCCC(COC(C)=O)CC	Inactive	TRUE	Inconclusive		1
DTXSID8026935	112-92-5	1-Octadecanol	CCCCCCCCCCCCCCCCCCO	Inactive	TRUE	Inconclusive		1
DTXSID8026937	115-10-6	Dimethyl ether	COC	Inactive	TRUE	Inconclusive		1
DTXSID8027589	5131-66-8	1-Butoxy-2-propanol	CCCCOCC(C)O	Inactive	TRUE	Inconclusive		1
DTXSID8035423	571-58-4	14-Dimethylnaphthalene	CC1=CC=C(C)C2C=CC=CC1=2	Inactive	TRUE	Inconclusive		1
DTXSID8039241	100-52-7	Benzaldehyde	O=CC1C=CC=CC=1	Inactive	TRUE	Inconclusive		1
DTXSID8052647	96-14-0	3-Methylpentane	CC(CC)CC	Inactive	TRUE	Inconclusive		1
DTXSID8062656	2831-60-9	Ethanol 2-(24-dinitrophenoxy)-	[O-][N+](=O)C1=CC(=CC=C1OCCO)[N+]([O-])=O	Inactive	TRUE	Inconclusive		1
DTXSID9020293	532-27-4	2-Chloroacetophenone	O=C(CCl)C1C=CC=CC=1	Inactive	TRUE	Inconclusive		1
DTXSID9020295	106-47-8	4-Chloroaniline	NC1=CC=C(Cl)C=C1	Inactive	TRUE	Inconclusive		1
DTXSID9020374	72-55-9	pp'-DDE	ClC(Cl)=C(C1C=CC(Cl)=CC=1)C1C=CC(Cl)=CC=1	Inactive	TRUE	Inconclusive		1
DTXSID9020748	115-11-7	Isobutene	CC(C)=C	Inactive	TRUE	Inconclusive		1
DTXSID9020877	90-12-0	1-Methylnaphthalene	CC1C=CC=C2C=CC=CC2=1	Inactive	TRUE	Inconclusive		1
DTXSID9021635	78-84-2	2-Methylpropanal	CC(C)C=O	Inactive	TRUE	Inconclusive		1
DTXSID9021689	1120-21-4	Undecane	CCCCCCCCCCC	Inactive	TRUE	Inconclusive		1
DTXSID9021897	108-99-6	3-Methylpyridine	CC1C=NC=CC=1	Inactive	TRUE	Inconclusive		1
DTXSID9021899	109-06-8	2-Methylpyridine	CC1C=CC=CN=1	Inactive	TRUE	Inconclusive		1
DTXSID9021924	110-86-1	Pyridine	C1=CC=CC=N1	Inactive	TRUE	Inconclusive		1
DTXSID9021976	122-99-6	2-Phenoxyethanol	OCCOC1C=CC=CC=1	Inactive	TRUE	Inconclusive		1
DTXSID9024194	93-65-2	(+/-)-2-(4-Chloro-2-methylphenoxy)propionic acid	CC1C=C(Cl)C=CC=1OC(C)C(O)=O	Inactive	TRUE	Inconclusive		1
DTXSID9025112	79-29-8	23-Dimethylbutane	CC(C)C(C)C	Inactive	TRUE	Inconclusive		1
DTXSID9025661	98-83-9	alpha-Methylstyrene	CC(=C)C1C=CC=CC=1	Inactive	TRUE	Inconclusive		1
DTXSID9025796	111-84-2	Nonane	CCCCCCCCC	Inactive	TRUE	Inconclusive		1
DTXSID9026394	75-08-1	Ethanethiol	CCS	Inactive	TRUE	Inconclusive		1
DTXSID9026398	75-18-3	Dimethyl sulfide	CSC	Inactive	TRUE	Inconclusive		1
DTXSID9026631	98-88-4	Benzoyl chloride	O=C(Cl)C1C=CC=CC=1	Inactive	TRUE	Inconclusive		1
DTXSID9027021	124-17-4	Diethylene glycol monobutyl ether acetate	CCCCOCCOCCOC(C)=O	Inactive	TRUE	Inconclusive		1
DTXSID9035206	2179-57-9	Diallyl disulfide	C=CCSSCC=C	Inactive	TRUE	Inconclusive		1
DTXSID9035757	53404-18-5	Potassium 4-(2-methylbutan-2-yl)phenolate	[K+].CC(C)(CC)C1C=CC([O-])=CC=1	Inactive	TRUE	Inconclusive		1
DTXSID9041522	92-93-3	4-Nitrobiphenyl	[O-][N+](=O)C1C=CC(=CC=1)C1C=CC=CC=1	Inactive	TRUE	Inconclusive		1
DTXSID9047176	4994-16-5	4-Phenyl-1-cyclohexene	C1C=CCCC1C1C=CC=CC=1	Inactive	TRUE	Inconclusive		1
DTXSID9060360	575-41-7	13-Dimethylnaphthalene	CC1C=C2C=CC=CC2=C(C)C=1	Inactive	TRUE	Inconclusive		1
DTXSID9073125	136-83-4	2-Nonylphenol	CCCCCCCCCC1C=CC=CC=1O	Inactive	TRUE	Inconclusive		1
DTXSID3020621	67614-33-9	(RR)-Fenvalerate	CC(C)C(C1=CC=C(Cl)C=C1)C(=O)OC(C#N)C1C=C(C=CC=1)OC1C=CC=CC=1	Inconclusive	FALSE	Active	C(C(C)C)C(=O)O;Cc1ccc(c(c1)O);C(=O)OCc1ccccc1	1
DTXSID5020601	96-45-7	45-Dihydro-2-mercaptoimidazole	S=C1NCCN1	Inconclusive	FALSE	Active	NCCN;CN(C(N(C)))	1
DTXSID70149197	11029-72-4	Holothurin	[Na+].COC1C(O)C(C)OC(OC2C(O)C(OC(C)C2O)OC2C(O)C(O)C(OC3C(OC4CCC5(C)C(CCC6C5=CC(O)C57C(=O)OC(C)(C8CCC(C)(C)O8)C5(O)CCC76C)C4(C)C)OCC(OS([O-])(=O)=O)C3O)OC2C)C1O	Inconclusive	FALSE	Active	C(C(C)C)C(=O)O;CCCCC(C(=O)O)	1
DTXSID5025023	77-73-6	Dicyclopentadiene	C1C=CC2C3CC(C=C3)C21	Inconclusive	FALSE	Inconclusive		0
DTXSID8020044	107-18-6	Allyl alcohol	C=CCO	Inconclusive	FALSE	Inconclusive		0
DTXSID8020961	100-01-6	4-Nitrobenzenamine	NC1=CC=C(C=C1)[N+]([O-])=O	Inconclusive	FALSE	Inconclusive		0
DTXSID0020280	88-73-3	1-Chloro-2-nitrobenzene	[O-][N+](=O)C1C=CC=CC=1Cl	Inconclusive	FALSE	Inconclusive		0
DTXSID0020604	106-87-6	4-Vinyl-1-cyclohexene diepoxide	C1C2OC2CCC1C1CO1	Inconclusive	FALSE	Inconclusive		0
DTXSID4024195	94-74-6	2-(4-Chloro-2-methylphenoxy)acetic acid	CC1C=C(Cl)C=CC=1OCC(O)=O	Inconclusive	FALSE	Inconclusive		0
DTXSID6020145	106-51-4	14-Benzoquinone	O=C1C=CC(=O)C=C1	Inconclusive	FALSE	Inconclusive		0
DTXSID7020348	91-64-5	Coumarin	O=C1C=CC2C=CC=CC=2O1	Inconclusive	FALSE	Inconclusive		0
DTXSID8021145	122-60-1	Phenyl glycidyl ether	C(OC1C=CC=CC=1)C1CO1	Inconclusive	FALSE	Inconclusive		0
DTXSID9039232	106-92-3	Allyl glycidyl ether	C=CCOCC1CO1	Inconclusive	FALSE	Inconclusive		0
DTXSID0021751	75-89-8	222-Trifluoroethanol	OCC(F)(F)F	Inconclusive	FALSE	Inconclusive		0
DTXSID0023907	205-99-2	Benzo(b)fluoranthene	C1C2=C3C(=CC=CC3=C3C=CC=CC3=1)C1=CC=CC=C21	Inconclusive	FALSE	Inconclusive		0
DTXSID4020666	556-52-5	Glycidol	OCC1CO1	Inconclusive	FALSE	Inconclusive		0
DTXSID4024692	7665-72-7	tert-Butyl glycidyl ether	CC(C)(C)OCC1CO1	Inconclusive	FALSE	Inconclusive		0
DTXSID6020141	271-89-6	23-Benzofuran	C1=CC=CC2OC=CC=21	Inconclusive	FALSE	Inconclusive		0
DTXSID6020353	156-62-7	Calcium cyanamide	[Ca+2].[N-2]C#N	Inconclusive	FALSE	Inconclusive		0
DTXSID6020569	106-88-7	12-Epoxybutane	CCC1CO1	Inconclusive	FALSE	Inconclusive		0
DTXSID6025480	4016-14-2	Isopropyl glycidyl ether	CC(C)OCC1CO1	Inconclusive	FALSE	Inconclusive		0
DTXSID7027205	556-67-2	Octamethylcyclotetrasiloxane	C[Si]1(C)O[Si](C)(C)O[Si](C)(C)O[Si](C)(C)O1	Inconclusive	FALSE	Inconclusive		0
DTXSID8021060	100-75-4	N-Nitrosopiperidine	O=NN1CCCCC1	Inconclusive	FALSE	Inconclusive		0
DTXSID9020247	63-25-2	Carbaryl	CNC(=O)OC1C=CC=C2C=CC=CC2=1	Inconclusive	FALSE	Inconclusive		0
DTXSID9020534	78-34-2	Dioxathion	CCOP(=S)(OCC)SC1OCCOC1SP(=S)(OCC)OCC	Inconclusive	FALSE	Inconclusive		0
DTXSID9020536	13256-06-9	Dipentylnitrosamine	CCCCCN(CCCCC)N=O	Inconclusive	FALSE	Inconclusive		0
DTXSID9024691	2426-08-6	Butyl glycidyl ether	CCCCOCC1CO1	Inconclusive	FALSE	Inconclusive		0
DTXSID2025688	110-91-8	Morpholine	C1COCCN1	Inactive	TRUE	Active	NCCO	-1
DTXSID5025312	100-74-3	N-Ethylmorpholine	CCN1CCOCC1	Inactive	TRUE	Active	NCCO	-1
DTXSID8023977	95-49-8	2-Chlorotoluene	CC1C=CC=CC=1Cl	Inactive	TRUE	Active	c1cc(C)c(c(c1))Cl	-1
DTXSID9024142	121-82-4	Hexahydro-135-trinitro-135-triazine	[O-][N+](=O)N1CN(CN(C1)[N+]([O-])=O)[N+]([O-])=O	Inactive	TRUE	Active	CN(C(N(C)))	-1
DTXSID9029146	109-02-4	4-Methylmorpholine	CN1CCOCC1	Inactive	TRUE	Active	NCCO	-1
DTXSID0020151	140-11-4	Benzyl acetate	CC(=O)OCC1C=CC=CC=1	Inactive	TRUE	Active	C(=O)OCc1ccccc1	-1
DTXSID0022016	280-57-9	14-Diazabicyclo[2.2.2]octane	C1CN2CCN1CC2	Inactive	TRUE	Active	NCCN	-1
DTXSID0039227	53-96-3	2-Acetylaminofluorene	CC(=O)NC1C=C2CC3C=CC=CC=3C2=CC=1	Inactive	TRUE	Active	CCNc1ccccc1	-1
DTXSID2022090	622-40-2	4-(2-Hydroxyethyl)morpholine	OCCN1CCOCC1	Inactive	TRUE	Active	NCCO	-1
DTXSID2022543	103-84-4	N-Acetylaminobenzene	CC(=O)NC1C=CC=CC=1	Inactive	TRUE	Active	CCNc1ccccc1	-1
DTXSID3020205	85-68-7	Benzyl butyl phthalate	CCCCOC(=O)C1C=CC=CC=1C(=O)OCC1C=CC=CC=1	Inactive	TRUE	Active	C(=O)OCc1ccccc1	-1
DTXSID4021056	59-89-2	N-Nitrosomorpholine	O=NN1CCOCC1	Inactive	TRUE	Active	NCCO	-1
DTXSID4022448	51218-45-2	Metolachlor	CC1=CC=CC(CC)=C1N(C(C)COC)C(=O)CCl	Inactive	TRUE	Active	CCNc1ccccc1;NCCO	-1
DTXSID5027512	3033-62-3	Bis[2-(dimethylamino)ethyl]ether	CN(C)CCOCCN(C)C	Inactive	TRUE	Active	NCCO	-1
DTXSID6024676	141-32-2	Butyl acrylate	CCCCOC(=O)C=C	Inactive	TRUE	Active	COC(=O)C(=C)	-1
DTXSID8021800	91-66-7	NN-Diethylaniline	CCN(CC)C1C=CC=CC=1	Inactive	TRUE	Active	CCNc1ccccc1	-1
DTXSID90192660	39538-68-6	2-Methoxy-p-toluidine	CC1C=CC(N)=C(C=1)OC	Inactive	TRUE	Active	Cc1ccc(c(c1)O)	-1
DTXSID9025293	149-57-5	2-Ethylhexanoic acid	CCCCC(CC)C(O)=O	Inactive	TRUE	Active	CCCCC(C(=O)O)	-1

## Sheet: Sensitizers
DSSTOXID	CASRN	NAME	SMILES	Classifier RS	APPLICABILITY_DOMAIN	SA_Class	SA	Confidence	N_SA
DTXSID0024183	96-33-3	Methyl acrylate	COC(=O)C=C	Active	TRUE	Active	COC(=O)C(=C)	2	18
DTXSID0027773	15625-89-5	Trimethylolpropane triacrylate	CCC(COC(=O)C=C)(COC(=O)C=C)COC(=O)C=C	Active	TRUE	Active	COC(=O)C(=C)	2	18
DTXSID1025279	7085-85-0	Ethyl cyanoacrylate	CCOC(=O)C(=C)C#N	Active	TRUE	Active	COC(=O)C(=C)	2	18
DTXSID1025308	97-63-2	Ethyl methacrylate	CC(=C)C(=O)OCC	Active	TRUE	Active	COC(=O)C(=C)	2	18
DTXSID2020844	80-62-6	Methyl methacrylate	CC(=C)C(=O)OC	Active	TRUE	Active	COC(=O)C(=C)	2	18
DTXSID2022123	818-61-1	2-Hydroxyethyl acrylate	C=CC(=O)OCCO	Active	TRUE	Active	COC(=O)C(=C)	2	18
DTXSID2026107	17831-71-9	Tetraethylene glycol diacrylate	C=CC(=O)OCCOCCOCCOCCOC(=O)C=C	Active	TRUE	Active	COC(=O)C(=C)	2	18
DTXSID4020583	140-88-5	Ethyl acrylate	CCOC(=O)C=C	Active	TRUE	Active	COC(=O)C(=C)	2	18
DTXSID4024696	97-88-1	Butyl methacrylate	CC(=C)C(=O)OCCCC	Active	TRUE	Active	COC(=O)C(=C)	2	18
DTXSID4025589	137-05-3	Methyl 2-cyanoacrylate	COC(=O)C(=C)C#N	Active	TRUE	Active	COC(=O)C(=C)	2	18
DTXSID4040715	48145-04-6	2-Phenoxyethyl acrylate	C=CC(=O)OCCOC1C=CC=CC=1	Active	TRUE	Active	COC(=O)C(=C)	2	18
DTXSID6044515	109-17-1	Tetraethyleneglycol dimethacrylate	CC(=C)C(=O)OCCOCCOCCOCCOC(=O)C(C)=C	Active	TRUE	Active	COC(=O)C(=C)	2	18
DTXSID7022128	868-77-9	2-Hydroxyethyl methacrylate	CC(=C)C(=O)OCCO	Active	TRUE	Active	COC(=O)C(=C)	2	18
DTXSID7024166	108-31-6	25-Furandione	O=C1C=CC(=O)O1	Active	TRUE	Active	COC(=O)C(=C)	2	18
DTXSID7028015	42978-66-5	Tripropylene glycol diacrylate	CC(COC(C)COC(=O)C=C)OCC(C)OC(=O)C=C	Active	TRUE	Active	COC(=O)C(=C)	2	18
DTXSID8044884	2399-48-6	Tetrahydrofurfuryl acrylate	C=CC(=O)OCC1CCCO1	Active	TRUE	Active	COC(=O)C(=C)	2	18
DTXSID9025297	103-11-7	2-Ethylhexyl acrylate	CCCCC(COC(=O)C=C)CC	Active	TRUE	Active	COC(=O)C(=C)	2	18
DTXSID9025401	13048-33-4	16-Hexanediol diacrylate	C=CC(=O)OCCCCCCOC(=O)C=C	Active	TRUE	Active	COC(=O)C(=C)	2	18
DTXSID0020573	50-28-2	17beta-Estradiol	CC12CCC3C(CCC4=CC(O)=CC=C43)C1CCC2O	Active	TRUE	Active	Cc1ccc(c(c1)O)	2	15
DTXSID0020814	72-33-3	Mestranol	CC12CCC3C(CCC4C=C(C=CC=43)OC)C1CCC2(O)C#C	Active	TRUE	Active	Cc1ccc(c(c1)O)	2	15
DTXSID1021166	51-03-6	Piperonyl butoxide	CCCC1=CC2OCOC=2C=C1COCCOCCOCCCC	Active	TRUE	Active	Cc1ccc(c(c1)O)	2	15
DTXSID3022322	154-23-4	Cianidanol	OC1CC2C(=CC(O)=CC=2O)OC1C1=CC(O)=C(O)C=C1	Active	TRUE	Active	Cc1ccc(c(c1)O)	2	15
DTXSID4022367	53-16-7	Estrone	CC12CCC3C(CCC4C=C(O)C=CC=43)C1CCC2=O	Active	TRUE	Active	Cc1ccc(c(c1)O)	2	15
DTXSID4032613	122-14-5	Fenitrothion	CC1=CC(=CC=C1[N+]([O-])=O)OP(=S)(OC)OC	Active	TRUE	Active	Cc1ccc(c(c1)O)	2	15
DTXSID4041864	19408-84-5	Dihydrocapsaicin	COC1C=C(CNC(=O)CCCCCCC(C)C)C=CC=1O	Active	TRUE	Active	Cc1ccc(c(c1)O)	2	15
DTXSID5059533	121-71-1	3-Hydroxyacetophenone	CC(=O)C1C=CC=C(O)C=1	Active	TRUE	Active	Cc1ccc(c(c1)O)	2	15
DTXSID6021610	99-06-9	3-Hydroxybenzoic acid	OC1C=C(C=CC=1)C(O)=O	Active	TRUE	Active	Cc1ccc(c(c1)O)	2	15
DTXSID6057617	1078-19-9	6-Methoxy-alpha-tetralone	COC1=CC2CCCC(=O)C=2C=C1	Active	TRUE	Active	Cc1ccc(c(c1)O)	2	15
DTXSID7020893	315-18-4	Mexacarbate	CC1C=C(C=C(C)C=1N(C)C)OC(=O)NC	Active	TRUE	Active	Cc1ccc(c(c1)O)	2	15
DTXSID8020620	55-38-9	Fenthion	CC1C=C(C=CC=1SC)OP(=S)(OC)OC	Active	TRUE	Active	Cc1ccc(c(c1)O)	2	15
DTXSID9020241	404-86-4	Capsaicin	COC1C=C(CNC(=O)CCCCC=CC(C)C)C=CC=1O	Active	TRUE	Active	Cc1ccc(c(c1)O)	2	15
DTXSID9020249	1563-66-2	Carbofuran	CNC(=O)OC1=CC=CC2CC(C)(C)OC1=2	Active	TRUE	Active	Cc1ccc(c(c1)O)	2	15
DTXSID9022366	50-27-1	Estriol	CC12CCC3C(CCC4C=C(O)C=CC=43)C1CC(O)C2O	Active	TRUE	Active	Cc1ccc(c(c1)O)	2	15
DTXSID2020505	108-01-0	Dimethylaminoethanol	CN(C)CCO	Active	TRUE	Active	NCCO	2	11
DTXSID3021932	111-42-2	Diethanolamine	OCCNCCO	Active	TRUE	Active	NCCO	2	11
DTXSID6022000	141-43-5	Ethanolamine	NCCO	Active	TRUE	Active	NCCO	2	11
DTXSID6027341	929-06-6	2-(2-Aminoethoxy)ethanol	NCCOCCO	Active	TRUE	Active	NCCO	2	11
DTXSID7020265	56-75-7	Chloramphenicol	[O-][N+](=O)C1C=CC(=CC=1)C(O)C(CO)NC(=O)C(Cl)Cl	Active	TRUE	Active	NCCO	2	11
DTXSID7021021	53609-64-6	Nitrosobis(2-hydroxypropyl)amine	CC(O)CN(CC(C)O)N=O	Active	TRUE	Active	NCCO	2	11
DTXSID7021027	1116-54-7	N-Nitrosodiethanolamine	OCCN(CCO)N=O	Active	TRUE	Active	NCCO	2	11
DTXSID8020179	110-97-4	Diisopropanolamine	CC(O)CNCC(C)O	Active	TRUE	Active	NCCO	2	11
DTXSID8025591	105-59-9	N-Methyldiethanolamine	CN(CCO)CCO	Active	TRUE	Active	NCCO	2	11
DTXSID8027032	124-68-5	2-Amino-2-methylpropan-1-ol	CC(C)(N)CO	Active	TRUE	Active	NCCO	2	11
DTXSID9021392	102-71-6	Triethanolamine	OCCN(CCO)CCO	Active	TRUE	Active	NCCO	2	11
DTXSID0020606	103-23-1	Bis(2-ethylhexyl)hexanedioate	CCCCC(COC(=O)CCCCC(=O)OCC(CCCC)CC)CC	Active	TRUE	Active	CCCCC(C(=O)O)	2	7
DTXSID0047537	2432-87-3	Dioctyl sebacate	CCCCCCCCOC(=O)CCCCCCCCC(=O)OCCCCCCCC	Active	TRUE	Active	CCCCC(C(=O)O)	2	7
DTXSID5023742	81-81-2	Warfarin	CC(=O)CC(C1=C(O)C2=CC=CC=C2OC1=O)C1C=CC=CC=1	Active	TRUE	Active	CCCCC(C(=O)O)	2	7
DTXSID6047525	81131-70-6	Pravastatin sodium	[Na+].CCC(C)C(=O)OC1CC(O)C=C2C=CC(C)C(CCC(O)CC(O)CC([O-])=O)C21	Active	TRUE	Active	CCCCC(C(=O)O)	2	7
DTXSID7021605	124-04-9	Hexanedioic acid	OC(=O)CCCCC(O)=O	Active	TRUE	Active	CCCCC(C(=O)O)	2	7
DTXSID8025096	627-93-0	Dimethyl adipate	COC(=O)CCCCC(=O)OC	Active	TRUE	Active	CCCCC(C(=O)O)	2	7
DTXSID8031865	335-67-1	Perfluorooctanoic acid	OC(=O)C(F)(F)C(F)(F)C(F)(F)C(F)(F)C(F)(F)C(F)(F)C(F)(F)F	Active	TRUE	Active	CCCCC(C(=O)O)	2	7
DTXSID1021164	110-85-0	Piperazine	C1CNCCN1	Active	TRUE	Active	NCCN	2	7
DTXSID2021997	140-31-8	1-(2-Aminoethyl)piperazine	NCCN1CCNCC1	Active	TRUE	Active	NCCN	2	7
DTXSID2025050	111-40-0	Diethylenetriamine	NCCNCCN	Active	TRUE	Active	NCCN	2	7
DTXSID5021881	107-15-3	Ethylenediamine	NCCN	Active	TRUE	Active	NCCN	2	7
DTXSID7026108	112-57-2	Tetraethylenepentamine	NCCNCCNCCNCCN	Active	TRUE	Active	NCCN	2	7
DTXSID9020794	12427-38-2	Maneb	[Mn+2].[S-]C(=S)NCCNC([S-])=S	Active	TRUE	Active	NCCN	2	7
DTXSID9023702	112-24-3	N1N2-Bis(2-aminoethyl)-12-ethanediamine	NCCNCCNCCN	Active	TRUE	Active	NCCN	2	7
DTXSID2026157	91-08-7	Toluene-26-diisocyanate	CC1C(=CC=CC=1N=C=O)N=C=O	Active	TRUE	Active	C=Nc1ccccc1	2	6
DTXSID2037508	6164-98-3	Chlordimeform	CC1=CC(Cl)=CC=C1N=CN(C)C	Active	TRUE	Active	C=Nc1ccccc1	2	6
DTXSID5051521	103-71-9	Phenyl isocyanate	O=C=NC1C=CC=CC=1	Active	TRUE	Active	C=Nc1ccccc1	2	6
DTXSID7025180	101-68-8	44'-Diphenylmethane diisocyanate	O=C=NC1C=CC(CC2C=CC(=CC=2)N=C=O)=CC=1	Active	TRUE	Active	C=Nc1ccccc1	2	6
DTXSID8040145	3173-72-6	15-Naphthalene diisocyanate	O=C=NC1C=CC=C2C(=CC=CC=12)N=C=O	Active	TRUE	Active	C=Nc1ccccc1	2	6
DTXSID9051959	28178-42-9	26-Diisopropylphenyl isocyanate	CC(C)C1=CC=CC(C(C)C)=C1N=C=O	Active	TRUE	Active	C=Nc1ccccc1	2	6
DTXSID1023990	21725-46-2	Cyanazine	CCNC1N=C(Cl)N=C(NC(C)(C)C#N)N=1	Active	TRUE	Active	c1ncnc(n1)	2	6
DTXSID4021268	122-34-9	Simazine	CCNC1=NC(Cl)=NC(NCC)=N1	Active	TRUE	Active	c1ncnc(n1)	2	6
DTXSID4026262	2451-62-9	Tris(23-epoxypropyl)isocyanurate	O=C1N(CC2CO2)C(=O)N(CC2CO2)C(=O)N1CC1CO1	Active	TRUE	Active	c1ncnc(n1)	2	6
DTXSID6020802	108-78-1	Melamine	NC1N=C(N)N=C(N)N=1	Active	TRUE	Active	c1ncnc(n1)	2	6
DTXSID8024993	2782-57-2	Dichloro-135-triazinetrione	O=C1N(Cl)C(=O)NC(=O)N1Cl	Active	TRUE	Active	c1ncnc(n1)	2	6
DTXSID9020112	1912-24-9	Atrazine	CCNC1N=C(Cl)N=C(NC(C)C)N=1	Active	TRUE	Active	c1ncnc(n1)	2	6
DTXSID0020319	1897-45-6	Chlorothalonil	N#CC1C(Cl)=C(Cl)C(Cl)=C(C#N)C=1Cl	Active	TRUE	Active	c1cc(C)c(c(c1))Cl	2	4
DTXSID0024000	1861-32-1	Chlorthal-dimethyl	COC(=O)C1=C(Cl)C(Cl)=C(C(Cl)=C1Cl)C(=O)OC	Active	TRUE	Active	c1cc(C)c(c(c1))Cl	2	4
DTXSID4024018	1918-00-9	Dicamba	COC1C(C(O)=O)=C(Cl)C=CC=1Cl	Active	TRUE	Active	c1cc(C)c(c(c1))Cl	2	4
DTXSID9020297	2698-41-1	(2-Chlorobenzylidene)propanedinitrile	N#CC(=CC1=CC=CC=C1Cl)C#N	Active	TRUE	Active	c1cc(C)c(c(c1))Cl	2	4
DTXSID0024266	29232-93-7	Pirimiphos-methyl	CC1C=C(N=C(N=1)N(CC)CC)OP(=S)(OC)OC	Active	TRUE	Active	c1ncc(c(n1))	2	4
DTXSID5021336	58-55-9	Theophylline	CN1C(=O)C2NC=NC=2N(C)C1=O	Active	TRUE	Active	c1ncc(c(n1))	2	4
DTXSID9020407	333-41-5	Diazinon	CC1=CC(=NC(=N1)C(C)C)OP(=S)(OCC)OCC	Active	TRUE	Active	c1ncc(c(n1))	2	4
DTXSID9021217	58-14-0	Pyrimethamine	CCC1=NC(N)=NC(N)=C1C1C=CC(Cl)=CC=1	Active	TRUE	Active	c1ncc(c(n1))	2	4
DTXSID4021395	1582-09-8	Trifluralin	CCCN(CCC)C1C(=CC(=CC=1[N+]([O-])=O)C(F)(F)F)[N+]([O-])=O	Active	TRUE	Active	CCNc1ccccc1	2	4
DTXSID4034310	2650-18-2	C.I. Acid Blue 9	[NH4+].[NH4+].CC[N+](CC1C=C(C=CC=1)S([O-])(=O)=O)=C1C=CC(C=C1)=C(C1C=CC=CC=1S([O-])(=O)=O)C1C=CC(=CC=1)N(CC1=CC(=CC=C1)S([O-])(=O)=O)CC	Active	TRUE	Active	CCNc1ccccc1	2	4
DTXSID6021450	2832-40-8	C.I. Disperse Yellow 3	CC1C=CC(O)=C(C=1)N=NC1C=CC(=CC=1)NC(C)=O	Active	TRUE	Active	CCNc1ccccc1	2	4
DTXSID7024245	40487-42-1	Pendimethalin	CC1=C(C(NC(CC)CC)=C(C=C1C)[N+]([O-])=O)[N+]([O-])=O	Active	TRUE	Active	CCNc1ccccc1	2	4
DTXSID0023826	4098-71-9	Isophorone diisocyanate	CC1(C)CC(CC(C)(C1)CN=C=O)N=C=O	Active	TRUE	Active	CN=C=O	2	4
DTXSID1023786	624-83-9	Methyl isocyanate	CN=C=O	Active	TRUE	Active	CN=C=O	2	4
DTXSID4024143	822-06-0	16-Diisocyanatohexane	O=C=NCCCCCCN=C=O	Active	TRUE	Active	CN=C=O	2	4
DTXSID6026872	111-36-4	Butyl isocyanate	CCCCN=C=O	Active	TRUE	Active	CN=C=O	2	4
DTXSID4023830	64-31-3	Morphine sulphate (2:1)	CN1CCC23C4OC5C2=C(CC1C3C=CC4O)C=CC=5O.CN1CCC23C4OC5C2=C(CC1C3C=CC4O)C=CC=5O.OS(O)(=O)=O	Active	TRUE	Active	NCCc1ccc(c(c1))O;Cc1ccc(c(c1)O)	2	4
DTXSID6046761	561-27-3	36-Diacetylmorphine	CN1CCC23C4OC5C2=C(CC1C3C=CC4OC(C)=O)C=CC=5OC(C)=O	Active	TRUE	Active	NCCc1ccc(c(c1))O;Cc1ccc(c(c1)O)	2	4
DTXSID60872346	125-69-9	Dextromethorphan hydrobromide	Br.COC1C=CC2CC3C4CCCCC4(CCN3C)C=2C=1	Active	TRUE	Active	NCCc1ccc(c(c1))O;Cc1ccc(c(c1)O)	2	4
DTXSID9023336	57-27-2	Morphine	CN1CCC23C4OC5C2=C(CC1C3C=CC4O)C=CC=5O	Active	TRUE	Active	NCCc1ccc(c(c1))O;Cc1ccc(c(c1)O)	2	4
DTXSID2021159	85-44-9	Phthalic anhydride	O=C1OC(=O)C2C=CC=CC1=2	Active	TRUE	Active	C(=O)OCc1ccccc1	2	3
DTXSID3029233	2421-28-5	Benzophenonetetracarboxylic dianhydride	O=C(C1=CC2=C(C=C1)C(=O)OC2=O)C1=CC2=C(C=C1)C(=O)OC2=O	Active	TRUE	Active	C(=O)OCc1ccccc1	2	3
DTXSID7026235	552-30-7	Trimellitic anhydride	OC(=O)C1C=C2C(=CC=1)C(=O)OC2=O	Active	TRUE	Active	C(=O)OCc1ccccc1	2	3
DTXSID3020332	77-92-9	Citric acid	OC(=O)C(O)(CC(O)=O)CC(O)=O	Active	TRUE	Active	C(C(C)C)C(=O)O	2	2
DTXSID7022253	10453-86-8	Resmethrin	CC(C)=CC1C(C(=O)OCC2C=C(CC3C=CC=CC=3)OC=2)C1(C)C	Active	TRUE	Active	C(C(C)C)C(=O)O	2	2
DTXSID6024175	57837-19-1	Metalaxyl	CC1C=CC=C(C)C=1N(C(C)C(=O)OC)C(=O)COC	Active	TRUE	Active	CCNc1ccccc1;NCCO	2	2
DTXSID7032555	103361-09-7	Flumioxazin	C#CCN1C2C=C(C(F)=CC=2OCC1=O)N1C(=O)C2CCCCC=2C1=O	Active	TRUE	Active	CCNc1ccccc1;NCCO	2	2
DTXSID6020692	100-97-0	Methenamine	C1N2CN3CN1CN(C2)C3	Active	TRUE	Active	CN(C(N(C)))	2	2
DTXSID6023868	67485-29-4	Hydramethylnon	CC1(C)CNC(NC1)=NN=C(C=CC1C=CC(=CC=1)C(F)(F)F)C=CC1C=CC(=CC=1)C(F)(F)F	Active	TRUE	Active	CN(C(N(C)))	2	2
DTXSID6040537	76547-98-3	Lisinopril	NCCCCC(NC(CCC1C=CC=CC=1)C(O)=O)C(=O)N1CCCC1C(O)=O	Active	TRUE	Active	NCCN;NCCO	2	2
DTXSID7025423	111-41-1	N-(Hydroxyethyl)ethylenediamine	NCCNCCO	Active	TRUE	Active	NCCN;NCCO	2	2
DTXSID2020713	58-93-5	Hydrochlorothiazide	NS(=O)(=O)C1=CC2=C(C=C1Cl)NCNS2(=O)=O	Active	TRUE	Active	S(=O)(=O)N	2	2
DTXSID6040321	127-65-1	Chloramine-T	[Na+].CC1=CC=C(C=C1)S(=O)(=O)[N-]Cl	Active	TRUE	Active	S(=O)(=O)N	2	2
DTXSID0034936	74222-97-2	Sulfometuron-methyl	CC1C=C(C)N=C(NC(=O)NS(=O)(=O)C2=CC=CC=C2C(=O)OC)N=1	Active	TRUE	Active	S(=O)(=O)N;c1ncc(c(n1))	2	2
DTXSID6021290	57-68-1	Sulfamethazine	CC1C=C(C)N=C(NS(=O)(=O)C2C=CC(N)=CC=2)N=1	Active	TRUE	Active	S(=O)(=O)N;c1ncc(c(n1))	2	2
DTXSID2038443	50-36-2	Cocaine	COC(=O)C1C2CCC(CC1OC(=O)C1C=CC=CC=1)N2C	Active	TRUE	Active	C(=O)C(CN);CCCCC(C(=O)O)	2	1
DTXSID9020160	82657-04-3	Bifenthrin	CC1(C)C(C1C=C(Cl)C(F)(F)F)C(=O)OCC1=CC=CC(C2C=CC=CC=2)=C1C	Active	TRUE	Active	C(C(C)C)C(=O)O;C(=O)OCc1ccccc1	2	1
DTXSID1023998	52315-07-8	Cypermethrin	CC1(C)C(C1C=C(Cl)Cl)C(=O)OC(C#N)C1C=C(C=CC=1)OC1C=CC=CC=1	Active	TRUE	Active	C(C(C)C)C(=O)O;Cc1ccc(c(c1)O);C(=O)OCc1ccccc1	2	1
DTXSID7022047	514-10-3	Abietic acid	CC(C)C1CCC2C(C=1)=CCC1C(C)(CCCC21C)C(O)=O	Active	TRUE	Active	C(C(C)C)C(=O)O;CCCCC(C(=O)O)	2	1
DTXSID7037555	102851-06-9	tau-Fluvalinate	CC(C)C(NC1C=CC(=CC=1Cl)C(F)(F)F)C(=O)OC(C#N)C1C=CC=C(C=1)OC1C=CC=CC=1	Active	TRUE	Active	C(C(C)C)C(=O)O;CCNc1ccccc1;Cc1ccc(c(c1)O);NCCO;C(=O)OCc1ccccc1	2	1
DTXSID5045598	77883-43-3	Doxazosin mesylate	CS(O)(=O)=O.COC1=CC2N=C(N=C(N)C=2C=C1OC)N1CCN(CC1)C(=O)C1COC2C=CC=CC=2O1	Active	TRUE	Active	c1ncc(c(n1));NCCN;NCCO	2	1
DTXSID4020822	59-05-2	Methotrexate	CN(CC1C=NC2N=C(N)N=C(N)C=2N=1)C1C=CC(=CC=1)C(=O)NC(CCC(O)=O)C(O)=O	Active	TRUE	Active	c1ncc(c(n1));NCCO	2	1
DTXSID4045391	5874-97-5	Orciprenaline sulfate	CC(C)NCC(O)C1=CC(O)=CC(O)=C1.CC(C)NCC(O)C1=CC(O)=CC(O)=C1.OS(O)(=O)=O	Active	TRUE	Active	Cc1ccc(c(c1)O);NCCO	2	1
DTXSID7025394	1029713	Triazinetriethanol	OCCN1CN(CN(C1)CCO)CCO	Active	TRUE	Active	CN(C(N(C)));NCCO	2	1
DTXSID6027555	4035-89-6	135-Tris(6-hydroxyhexyl)biuret triisocyanate	O=C(NCCCCCCN=C=O)N(CCCCCCN=C=O)C(=O)NCCCCCCN=C=O	Active	TRUE	Active	CN=C=O;CN(C(N(C)))	2	1
DTXSID3020201	16071-86-6	C.I. Direct Brown 95	[Na+].[Na+].[Cu+2].[O-]C(=O)C1C=C(C=CC=1O)N=NC1C=CC(=CC=1)C1C=CC(=CC=1)N=NC1C(O)=CC=C(N=NC2C=C(C=CC=2[O-])S([O-])(=O)=O)C=1[O-]	Active	TRUE	Active	Nc1ccc(c(c1)C(=O))	2	1
DTXSID2020262	133-90-4	Chloramben	NC1C=C(Cl)C=C(C(O)=O)C=1Cl	Active	TRUE	Active	Nc1ccc(c(c1)C(=O));c1cc(C)c(c(c1))Cl	2	1
DTXSID8025208	3179-90-6	14-Dihydroxy-58-bis((2-hydroxyethyl)amino)anthraquinone	OC1C=CC(O)=C2C=1C(=O)C1=C(C(=CC=C1NCCO)NCCO)C2=O	Active	TRUE	Active	Nc1ccc(c(c1)C(=O));CCNc1ccccc1;Cc1ccc(c(c1)O);NCCO	2	1
DTXSID8023214	51-48-9	Levothyroxine	NC(CC1C=C(I)C(OC2=CC(I)=C(O)C(I)=C2)=C(I)C=1)C(O)=O	Active	TRUE	Active	NCCc1ccc(c(c1))O;NCCO	2	1
DTXSID90881406	6375-55-9	C.I. Acid Yellow 42	[Na+].[Na+].CC1=NN(C2C=CC=CC=2)C(=O)C1N=NC1=CC(=C(C=C1)C1C=CC(=CC=1S([O-])(=O)=O)N=NC1C(=O)N(N=C1C)C1C=CC=CC=1)S([O-])(=O)=O	Active	TRUE	Active	NCCN;CCNc1ccccc1	2	1
DTXSID8020541	57-41-0	55-Diphenylhydantoin	O=C1NC(=O)C(N1)(C1C=CC=CC=1)C1C=CC=CC=1	Active	TRUE	Active	NCCN;CN(C(N(C)))	2	1

## Sheet: SAs
Structural Alert	N_occurences	Chemical class
Cc1ccc(c(c1)O)	23	Phenols
NCCO	22	Ethanolamines
COC(=O)C(=C)	18	Acrylates
NCCN	12	Ethylenediamines
CCNc1ccccc1	9	Aromatic amines
c1ncc(c(n1))	8	Pyrimidines
CCCCC(C(=O)O)	8	Aliphatic acids
C(=O)OCc1ccccc1	6	Esters
C(C(C)C)C(=O)O	6	Aliphatic acids
C=Nc1ccccc1	6	Primary aromatic amines
c1ncnc(n1)	6	Triazine
c1cc(C)c(c(c1))Cl	5	Halogenated benzenes
CN=C=O	5	Isocyanites
CNCNC	5	Aminals
NCCc1ccc(c(c1))O	5	Phenols
S(=O)(=O)N	4	Sulfonamide
Nc1ccc(c(c1)C(=O))	3	Aldehydes
C(=O)C(CN)	1	Aldehydes
